# Supplementary material for: catena-Poly[[[pyridinecopper(II)]-(μ-2-oxidonaphthalene-1-carbaldehyde pico­linoylhydrazonato)-[pyridinecopper(II)]-μ-sulfato] diethyl ether hemisolvate]
Source: Acta Crystallogr Sect E Struct Rep Online. 2009 Apr 18;65(Pt 5):m520. doi: 10.1107/S1600536809012653 (PMC2977577; doi:10.1107/S1600536809012653)
Supplement: Supplementary file 1 [file e-65-0m520-sup1.cif]

##############################################################################
###                                                                        ###
###        Electronic paper (Acta Crystallographica Section E)             ###
###                                                                        ###
##############################################################################
#                                                                            #
# This CIF contains the data in a paper accepted for publication in Acta     #
# Crystallographica Section E. It conforms to the requirements of Notes      #
# for Authors for Section E, and has been peer reviewed under the auspices   #
# of the IUCr Commission on Journals.                                        #
#                                                                            #
# Full details of the Crystallographic Information File format               #
# are given in the paper "The Crystallographic Information File (CIF):       #
# a New Standard Archive File for Crystallography" by S. R. Hall, F. H.      #
# Allen and I. D. Brown [Acta Cryst. (1991), A47, 655-685].                  #
#                                                                            #
# The current version of the core CIF dictionary is obtainable from          #
# ftp://ftp.iucr.org/pub/cif_core.dic. The current version number is 2.4.    #
#                                                                            #
# Software is freely available for graphical display of the structure(s) in  #
# this CIF.  For information consult the CIF home page http://www.iucr.org/  #
# cif/home.html                                                              #
#                                                                            #
# This file may be used for bona fide research purposes within the           #
# scientific community so long as proper attribution is given to the journal # 
# article from which it was obtained.                                        #
#                                                                            #
##############################################################################
                                             
data_I
_audit_creation_method     SHELXL-97
_chemical_name_systematic
;
<i>catena</i>-Poly[[[pyridinecopper(II)]-(\m-2-oxidonaphthalene-1-carbaldehyde
picolinoylhydrazonato)-[pyridinecopper(II)]-\m-sulfonato] diethyl ether
hemisolvate]
;
_chemical_name_common     ?
_chemical_formula_moiety     'C27 H21 Cu2 N5 O6 S1, 0.5(C4 H10 O)'
_chemical_formula_sum     'C58 H52 Cu4 N10 O13 S2'
_chemical_formula_iupac
                           '[Cu2 (C17 H11 N3 O) (S O4) (C5 H5 N)2], 0.5C4 H10 O'
_chemical_formula_weight     707.69
_chemical_melting_point     ?
_symmetry_cell_setting     Monoclinic
_symmetry_space_group_name_H-M     'C 2/c'
_symmetry_space_group_name_Hall     '-C 2yc'
loop_
    _symmetry_equiv_pos_as_xyz
    'x, y, z'
    '-x, y, -z+1/2'
    'x+1/2, y+1/2, z'
    '-x+1/2, y+1/2, -z+1/2'
    '-x, -y, -z'
    'x, -y, z-1/2'
    '-x+1/2, -y+1/2, -z'
    'x+1/2, -y+1/2, z-1/2'
_cell_length_a     26.484(2)
_cell_length_b     14.0374(15)
_cell_length_c     16.8083(17)
_cell_angle_alpha     90.00
_cell_angle_beta     108.404(2)
_cell_angle_gamma     90.00
_cell_volume     5929.2(10)
_cell_formula_units_Z     8
_cell_measurement_reflns_used     2858
_cell_measurement_theta_min     2.255
_cell_measurement_theta_max     25.279
_cell_measurement_temperature     298(2)
_exptl_crystal_description     block
_exptl_crystal_colour     brown
_exptl_crystal_size_max     0.38
_exptl_crystal_size_mid     0.32
_exptl_crystal_size_min     0.16
_exptl_crystal_density_diffrn     1.586
_exptl_crystal_density_meas     ?
_exptl_crystal_density_method     'not measured'
_exptl_crystal_F_000     2888
_exptl_absorpt_coefficient_mu     1.559
_exptl_absorpt_correction_type     multi-scan
_exptl_absorpt_process_details     '(SADABS; Sheldrick, 1996)'
_exptl_absorpt_correction_T_min     0.5889
_exptl_absorpt_correction_T_max     0.7886
_exptl_special_details
;
;
_diffrn_ambient_temperature     298(2)
_diffrn_radiation_type     MoK\a
_diffrn_radiation_wavelength     0.71073
_diffrn_radiation_source     'fine-focus sealed tube'
_diffrn_radiation_monochromator     graphite
_diffrn_measurement_device_type     'Bruker SMART APEX CCD area-detector'
_diffrn_measurement_method     'phi and omega scans'
_diffrn_detector_area_resol_mean     ?
_diffrn_reflns_number     14633
_diffrn_reflns_av_R_equivalents     0.0553
_diffrn_reflns_av_sigmaI/netI     0.0716
_diffrn_reflns_theta_min     1.62
_diffrn_reflns_theta_max     25.00
_diffrn_reflns_theta_full     25.00
_diffrn_measured_fraction_theta_max     0.999
_diffrn_measured_fraction_theta_full     0.999
_diffrn_reflns_limit_h_min     -31
_diffrn_reflns_limit_h_max     31
_diffrn_reflns_limit_k_min     -16
_diffrn_reflns_limit_k_max     16
_diffrn_reflns_limit_l_min     -12
_diffrn_reflns_limit_l_max     19
_diffrn_standards_number     ?
_diffrn_standards_interval_count     ?
_diffrn_standards_interval_time     ?
_diffrn_standards_decay_%     ?
_refine_special_details
;
Refinement of <i>F</i>^2^ against ALL reflections. The weighted <i>R</i>-factor
<i>wR</i> and goodness of fit <i>S</i> are based on <i>F</i>^2^, conventional
<i>R</i>-factors <i>R</i> are based on <i>F</i>, with <i>F</i> set to zero for
negative <i>F</i>^2^. The threshold expression of <i>F</i>^2^ >
\s(<i>F</i>^2^) is used only for calculating <i>R</i>-factors(gt) <i>etc</i>.
and is not relevant to the choice of reflections for refinement.
<i>R</i>-factors based on <i>F</i>^2^ are statistically about twice as large
as those based on <i>F</i>, and <i>R</i>- factors based on ALL data will be
even larger.
;
_reflns_number_total     5215
_reflns_number_gt     3268
_reflns_threshold_expression     >2sigma(I)
_refine_ls_structure_factor_coef     Fsqd
_refine_ls_matrix_type     full
_refine_ls_R_factor_all     0.0952
_refine_ls_R_factor_gt     0.0454
_refine_ls_wR_factor_gt     0.1006
_refine_ls_wR_factor_ref     0.1301
_refine_ls_goodness_of_fit_ref     1.008
_refine_ls_restrained_S_all     1.008
_refine_ls_number_reflns     5215
_refine_ls_number_parameters     394
_refine_ls_number_restraints     0
_refine_ls_hydrogen_treatment     constr
_refine_ls_weighting_scheme     calc
_refine_ls_weighting_details
        'calc w=1/[\s^2^(Fo^2^)+(0.0520P)^2^+19.1978P] where P=(Fo^2^+2Fc^2^)/3'
_atom_sites_solution_hydrogens     geom
_atom_sites_solution_primary     direct
_atom_sites_solution_secondary     difmap
_refine_ls_shift/su_max     0.001
_refine_ls_shift/su_mean     0.000
_refine_diff_density_max     0.845
_refine_diff_density_min     -0.486
_refine_ls_extinction_method     none
_refine_ls_extinction_coef     ?
loop_
    _atom_type_symbol
    _atom_type_description
    _atom_type_scat_dispersion_real
    _atom_type_scat_dispersion_imag
    _atom_type_scat_source
    'C' 'C' 0.0033 0.0016
                         'International Tables Vol C Tables 4.2.6.8 and 6.1.1.4'
    'H' 'H' 0.0000 0.0000
                         'International Tables Vol C Tables 4.2.6.8 and 6.1.1.4'
    'N' 'N' 0.0061 0.0033
                         'International Tables Vol C Tables 4.2.6.8 and 6.1.1.4'
    'O' 'O' 0.0106 0.0060
                         'International Tables Vol C Tables 4.2.6.8 and 6.1.1.4'
    'Cu' 'Cu' 0.3201 1.2651
                         'International Tables Vol C Tables 4.2.6.8 and 6.1.1.4'
    'S' 'S' 0.1246 0.1234
                         'International Tables Vol C Tables 4.2.6.8 and 6.1.1.4'
_computing_data_collection     'SMART (Siemens, 1996)'
_computing_cell_refinement     'SAINT (Siemens, 1996)'
_computing_data_reduction     'SAINT (Siemens, 1996)'
_computing_structure_solution     'SHELXS97 (Sheldrick, 2008)'
_computing_structure_refinement     'SHELXL97 (Sheldrick, 2008)'
_computing_molecular_graphics     'SHELXTL (Sheldrick, 2008)'
_computing_publication_material     'SHELXTL (Sheldrick, 2008)'
loop_
    _atom_site_type_symbol
    _atom_site_label
    _atom_site_fract_x
    _atom_site_fract_y
    _atom_site_fract_z
    _atom_site_U_iso_or_equiv
    _atom_site_adp_type
    _atom_site_calc_flag
    _atom_site_refinement_flags
    _atom_site_occupancy
    _atom_site_disorder_assembly
    _atom_site_disorder_group
    Cu Cu1 0.19607(2) 0.78202(4) 0.14330(4) 0.0327(2) Uani d . 1 . .
    Cu Cu2 0.14395(2) 1.00409(4) -0.08707(4) 0.03123(19) Uani d . 1 . .
    N N1 0.16100(16) 0.9077(3) 0.0066(2) 0.0299(10) Uani d . 1 . .
    N N2 0.20801(16) 0.8671(3) 0.0587(3) 0.0297(10) Uani d . 1 . .
    N N3 0.06961(16) 0.9731(3) -0.0874(3) 0.0331(11) Uani d . 1 . .
    N N4 0.17578(17) 0.6701(3) 0.2012(3) 0.0347(11) Uani d . 1 . .
    N N5 0.16690(18) 1.1384(3) -0.0190(3) 0.0368(11) Uani d . 1 . .
    O O1 0.12165(13) 0.8167(3) 0.0856(2) 0.0366(9) Uani d . 1 . .
    O O2 0.26870(13) 0.7475(3) 0.1794(2) 0.0374(9) Uani d . 1 . .
    O O3 0.12067(13) 1.0678(2) -0.2000(2) 0.0355(9) Uani d . 1 . .
    O O4 0.20303(13) 0.9942(2) -0.1402(2) 0.0352(9) Uani d . 1 . .
    O O5 0.19783(14) 1.1264(3) -0.2360(2) 0.0406(9) Uani d . 1 . .
    O O6 0.15828(16) 0.9758(3) -0.2900(2) 0.0449(10) Uani d . 1 . .
    O O7 1.0000 0.6854(6) 0.2500 0.092(3) Uani d S 1 . .
    S S1 0.17080(5) 1.04166(9) -0.22080(8) 0.0293(3) Uani d . 1 . .
    C C1 0.1195(2) 0.8746(4) 0.0264(3) 0.0307(12) Uani d . 1 . .
    C C2 0.0669(2) 0.9078(4) -0.0292(3) 0.0326(12) Uani d . 1 . .
    C C3 0.0197(2) 0.8731(4) -0.0246(4) 0.0456(15) Uani d . 1 . .
    H H3 0.0191 0.8286 0.0161 0.055 Uiso calc R 1 . .
    C C4 -0.0273(2) 0.9056(5) -0.0820(4) 0.0550(17) Uani d . 1 . .
    H H4 -0.0600 0.8828 -0.0808 0.066 Uiso calc R 1 . .
    C C5 -0.0247(2) 0.9719(5) -0.1405(4) 0.0532(17) Uani d . 1 . .
    H H5 -0.0557 0.9948 -0.1794 0.064 Uiso calc R 1 . .
    C C6 0.0243(2) 1.0040(4) -0.1408(4) 0.0442(15) Uani d . 1 . .
    H H6 0.0257 1.0494 -0.1803 0.053 Uiso calc R 1 . .
    C C7 0.2514(2) 0.8798(3) 0.0399(3) 0.0313(12) Uani d . 1 . .
    H H7 0.2495 0.9184 -0.0059 0.038 Uiso calc R 1 . .
    C C8 0.3020(2) 0.8388(3) 0.0846(3) 0.0297(12) Uani d . 1 . .
    C C9 0.3072(2) 0.7729(4) 0.1518(3) 0.0321(12) Uani d . 1 . .
    C C10 0.3584(2) 0.7317(4) 0.1922(4) 0.0411(14) Uani d . 1 . .
    H H10 0.3616 0.6859 0.2335 0.049 Uiso calc R 1 . .
    C C11 0.4018(2) 0.7567(4) 0.1727(4) 0.0439(15) Uani d . 1 . .
    H H11 0.4345 0.7299 0.2024 0.053 Uiso calc R 1 . .
    C C12 0.3994(2) 0.8238(4) 0.1071(4) 0.0396(14) Uani d . 1 . .
    C C13 0.3491(2) 0.8645(4) 0.0621(3) 0.0332(13) Uani d . 1 . .
    C C14 0.3484(2) 0.9312(4) -0.0009(4) 0.0464(15) Uani d . 1 . .
    H H14 0.3162 0.9585 -0.0319 0.056 Uiso calc R 1 . .
    C C15 0.3939(3) 0.9568(5) -0.0177(4) 0.0624(19) Uani d . 1 . .
    H H15 0.3920 1.0009 -0.0598 0.075 Uiso calc R 1 . .
    C C16 0.4427(3) 0.9177(5) 0.0272(5) 0.067(2) Uani d . 1 . .
    H H16 0.4734 0.9358 0.0156 0.080 Uiso calc R 1 . .
    C C17 0.4451(2) 0.8525(5) 0.0886(4) 0.0556(18) Uani d . 1 . .
    H H17 0.4779 0.8265 0.1188 0.067 Uiso calc R 1 . .
    C C18 0.1284(2) 0.6663(4) 0.2132(4) 0.0499(16) Uani d . 1 . .
    H H18 0.1068 0.7200 0.2012 0.060 Uiso calc R 1 . .
    C C19 0.1099(3) 0.5857(5) 0.2430(4) 0.0609(19) Uani d . 1 . .
    H H19 0.0768 0.5859 0.2512 0.073 Uiso calc R 1 . .
    C C20 0.1414(3) 0.5058(5) 0.2601(4) 0.0580(18) Uani d . 1 . .
    H H20 0.1294 0.4502 0.2785 0.070 Uiso calc R 1 . .
    C C21 0.1905(3) 0.5093(4) 0.2498(4) 0.0531(17) Uani d . 1 . .
    H H21 0.2129 0.4567 0.2628 0.064 Uiso calc R 1 . .
    C C22 0.2066(2) 0.5922(4) 0.2198(3) 0.0404(14) Uani d . 1 . .
    H H22 0.2399 0.5938 0.2124 0.048 Uiso calc R 1 . .
    C C23 0.1707(2) 1.2197(4) -0.0595(4) 0.0447(15) Uani d . 1 . .
    H H23 0.1622 1.2175 -0.1176 0.054 Uiso calc R 1 . .
    C C24 0.1862(3) 1.3053(4) -0.0203(4) 0.0517(17) Uani d . 1 . .
    H H24 0.1877 1.3598 -0.0510 0.062 Uiso calc R 1 . .
    C C25 0.1995(3) 1.3085(5) 0.0656(4) 0.0590(18) Uani d . 1 . .
    H H25 0.2109 1.3654 0.0939 0.071 Uiso calc R 1 . .
    C C26 0.1959(3) 1.2281(5) 0.1093(4) 0.0578(18) Uani d . 1 . .
    H H26 0.2042 1.2295 0.1673 0.069 Uiso calc R 1 . .
    C C27 0.1797(2) 1.1443(4) 0.0646(4) 0.0473(16) Uani d . 1 . .
    H H27 0.1776 1.0894 0.0943 0.057 Uiso calc R 1 . .
    C C28 0.9808(4) 0.7425(7) 0.1773(8) 0.109(4) Uani d . 1 . .
    H H28A 1.0083 0.7862 0.1733 0.131 Uiso calc R 1 . .
    H H28B 0.9504 0.7795 0.1798 0.131 Uiso calc R 1 . .
    C C29 0.9644(4) 0.6756(9) 0.1002(7) 0.136(4) Uani d . 1 . .
    H H29A 0.9954 0.6439 0.0952 0.204 Uiso calc R 1 . .
    H H29B 0.9481 0.7122 0.0505 0.204 Uiso calc R 1 . .
    H H29C 0.9396 0.6291 0.1072 0.204 Uiso calc R 1 . .
loop_
    _atom_site_aniso_label
    _atom_site_aniso_U_11
    _atom_site_aniso_U_22
    _atom_site_aniso_U_33
    _atom_site_aniso_U_12
    _atom_site_aniso_U_13
    _atom_site_aniso_U_23
    Cu1 0.0341(4) 0.0334(4) 0.0307(4) 0.0030(3) 0.0104(3) 0.0091(3)
    Cu2 0.0336(4) 0.0347(4) 0.0247(3) 0.0023(3) 0.0083(3) 0.0051(3)
    N1 0.028(2) 0.034(2) 0.024(2) 0.005(2) 0.002(2) 0.007(2)
    N2 0.032(2) 0.028(2) 0.026(2) 0.002(2) 0.004(2) 0.0031(19)
    N3 0.029(2) 0.038(3) 0.029(2) 0.004(2) 0.004(2) 0.001(2)
    N4 0.036(3) 0.036(3) 0.033(3) 0.008(2) 0.012(2) 0.005(2)
    N5 0.049(3) 0.037(3) 0.025(2) -0.004(2) 0.012(2) -0.002(2)
    O1 0.033(2) 0.044(2) 0.033(2) 0.0032(17) 0.0119(18) 0.0116(18)
    O2 0.036(2) 0.043(2) 0.034(2) 0.0059(18) 0.0127(18) 0.0159(18)
    O3 0.034(2) 0.044(2) 0.0280(19) 0.0051(17) 0.0087(17) 0.0052(17)
    O4 0.034(2) 0.045(2) 0.0258(19) 0.0071(17) 0.0084(17) 0.0092(17)
    O5 0.050(2) 0.039(2) 0.033(2) -0.0119(19) 0.0138(19) 0.0061(18)
    O6 0.061(3) 0.044(2) 0.034(2) -0.006(2) 0.020(2) -0.0134(18)
    O7 0.071(5) 0.065(5) 0.150(8) 0.000 0.047(6) 0.000
    S1 0.0337(7) 0.0319(7) 0.0224(7) -0.0006(6) 0.0089(6) 0.0004(6)
    C1 0.033(3) 0.033(3) 0.026(3) 0.000(2) 0.008(2) -0.002(2)
    C2 0.030(3) 0.037(3) 0.030(3) 0.000(2) 0.009(2) 0.002(2)
    C3 0.039(3) 0.053(4) 0.046(4) 0.004(3) 0.016(3) 0.011(3)
    C4 0.030(3) 0.071(5) 0.064(4) -0.004(3) 0.016(3) 0.006(4)
    C5 0.033(3) 0.079(5) 0.044(4) 0.009(3) 0.007(3) 0.010(4)
    C6 0.040(4) 0.053(4) 0.036(3) 0.008(3) 0.007(3) 0.010(3)
    C7 0.038(3) 0.028(3) 0.029(3) -0.003(2) 0.011(3) 0.000(2)
    C8 0.032(3) 0.027(3) 0.029(3) 0.000(2) 0.009(2) -0.002(2)
    C9 0.036(3) 0.029(3) 0.032(3) 0.003(2) 0.012(3) -0.002(2)
    C10 0.034(3) 0.040(3) 0.045(3) 0.006(3) 0.006(3) 0.008(3)
    C11 0.031(3) 0.041(3) 0.055(4) 0.008(3) 0.006(3) 0.004(3)
    C12 0.032(3) 0.035(3) 0.054(4) 0.003(3) 0.016(3) -0.007(3)
    C13 0.031(3) 0.034(3) 0.037(3) -0.004(2) 0.015(3) -0.007(3)
    C14 0.043(4) 0.053(4) 0.047(4) -0.005(3) 0.019(3) 0.006(3)
    C15 0.065(5) 0.069(5) 0.063(5) -0.011(4) 0.034(4) 0.010(4)
    C16 0.054(5) 0.071(5) 0.085(6) -0.009(4) 0.037(4) 0.003(4)
    C17 0.043(4) 0.057(4) 0.070(5) 0.003(3) 0.022(4) -0.002(4)
    C18 0.050(4) 0.047(4) 0.060(4) 0.021(3) 0.028(3) 0.021(3)
    C19 0.052(4) 0.064(5) 0.080(5) 0.008(4) 0.040(4) 0.027(4)
    C20 0.059(4) 0.055(4) 0.067(5) 0.004(4) 0.028(4) 0.032(4)
    C21 0.057(4) 0.041(4) 0.066(4) 0.011(3) 0.024(4) 0.023(3)
    C22 0.043(3) 0.038(3) 0.044(4) 0.007(3) 0.018(3) 0.008(3)
    C23 0.060(4) 0.044(4) 0.027(3) -0.003(3) 0.010(3) 0.000(3)
    C24 0.066(4) 0.036(3) 0.048(4) -0.004(3) 0.011(3) -0.002(3)
    C25 0.068(5) 0.047(4) 0.055(4) -0.004(3) 0.010(4) -0.016(3)
    C26 0.072(5) 0.066(5) 0.030(3) -0.006(4) 0.009(3) -0.016(3)
    C27 0.064(4) 0.047(4) 0.033(3) -0.002(3) 0.017(3) 0.007(3)
    C28 0.076(6) 0.081(7) 0.184(12) 0.020(5) 0.058(7) 0.039(7)
    C29 0.115(9) 0.170(12) 0.139(10) 0.002(8) 0.063(8) 0.014(10)
_geom_special_details
;
All e.s.d.'s (except the e.s.d. in the dihedral angle between two l.s. planes)
are estimated using the full covariance matrix. The cell e.s.d.'s are taken
into account individually in the estimation of e.s.d.'s in distances, angles
and torsion angles; correlations between e.s.d.'s in cell parameters are only
used when they are defined by crystal symmetry. An approximate (isotropic)
treatment of cell e.s.d.'s is used for estimating e.s.d.'s involving l.s.
planes.
;
loop_
    _geom_bond_atom_site_label_1
    _geom_bond_atom_site_label_2
    _geom_bond_site_symmetry_2
    _geom_bond_distance
    _geom_bond_publ_flag
    Cu1 O2 . 1.888(3) yes
    Cu1 N2 . 1.957(4) yes
    Cu1 O1 . 1.964(3) yes
    Cu1 N4 . 2.008(4) yes
    Cu1 O5 6_576 2.389(3) yes
    Cu2 O3 . 2.011(3) yes
    Cu2 N3 . 2.015(4) yes
    Cu2 N1 . 2.016(4) yes
    Cu2 O4 . 2.036(3) yes
    Cu2 N5 . 2.189(4) yes
    N1 C1 . 1.328(6) ?
    N1 N2 . 1.398(5) ?
    N2 C7 . 1.296(6) ?
    N3 C6 . 1.325(6) ?
    N3 C2 . 1.359(6) ?
    N4 C18 . 1.333(7) ?
    N4 C22 . 1.341(6) ?
    N5 C27 . 1.340(7) ?
    N5 C23 . 1.349(7) ?
    O1 C1 . 1.273(6) ?
    O2 C9 . 1.297(6) ?
    O3 S1 . 1.520(4) ?
    O4 S1 . 1.510(3) ?
    O5 S1 . 1.452(4) ?
    O5 Cu1 6_575 2.389(3) ?
    O6 S1 . 1.440(4) ?
    O7 C28 2_755 1.416(10) ?
    O7 C28 . 1.416(10) ?
    C1 C2 . 1.486(7) ?
    C2 C3 . 1.366(7) ?
    C3 C4 . 1.391(8) ?
    C3 H3 . 0.9300 ?
    C4 C5 . 1.371(8) ?
    C4 H4 . 0.9300 ?
    C5 C6 . 1.376(8) ?
    C5 H5 . 0.9300 ?
    C6 H6 . 0.9300 ?
    C7 C8 . 1.434(7) ?
    C7 H7 . 0.9300 ?
    C8 C9 . 1.433(7) ?
    C8 C13 . 1.459(7) ?
    C9 C10 . 1.432(7) ?
    C10 C11 . 1.339(7) ?
    C10 H10 . 0.9300 ?
    C11 C12 . 1.436(8) ?
    C11 H11 . 0.9300 ?
    C12 C17 . 1.402(8) ?
    C12 C13 . 1.426(7) ?
    C13 C14 . 1.409(8) ?
    C14 C15 . 1.368(8) ?
    C14 H14 . 0.9300 ?
    C15 C16 . 1.388(9) ?
    C15 H15 . 0.9300 ?
    C16 C17 . 1.365(9) ?
    C16 H16 . 0.9300 ?
    C17 H17 . 0.9300 ?
    C18 C19 . 1.387(8) ?
    C18 H18 . 0.9300 ?
    C19 C20 . 1.372(8) ?
    C19 H19 . 0.9300 ?
    C20 C21 . 1.367(8) ?
    C20 H20 . 0.9300 ?
    C21 C22 . 1.387(7) ?
    C21 H21 . 0.9300 ?
    C22 H22 . 0.9300 ?
    C23 C24 . 1.371(8) ?
    C23 H23 . 0.9300 ?
    C24 C25 . 1.374(9) ?
    C24 H24 . 0.9300 ?
    C25 C26 . 1.366(9) ?
    C25 H25 . 0.9300 ?
    C26 C27 . 1.389(8) ?
    C26 H26 . 0.9300 ?
    C27 H27 . 0.9300 ?
    C28 C29 . 1.547(13) ?
    C28 H28A . 0.9700 ?
    C28 H28B . 0.9700 ?
    C29 H29A . 0.9600 ?
    C29 H29B . 0.9600 ?
    C29 H29C . 0.9600 ?
loop_
    _geom_angle_atom_site_label_1
    _geom_angle_atom_site_label_2
    _geom_angle_atom_site_label_3
    _geom_angle_site_symmetry_1
    _geom_angle_site_symmetry_3
    _geom_angle
    _geom_angle_publ_flag
    O2 Cu1 N2 . . 90.44(16) no
    O2 Cu1 O1 . . 169.76(15) no
    N2 Cu1 O1 . . 81.79(16) no
    O2 Cu1 N4 . . 92.59(16) no
    N2 Cu1 N4 . . 163.41(17) no
    O1 Cu1 N4 . . 93.03(16) no
    O2 Cu1 O5 . 6_576 96.92(14) no
    N2 Cu1 O5 . 6_576 108.92(15) no
    O1 Cu1 O5 . 6_576 91.92(14) no
    N4 Cu1 O5 . 6_576 86.91(16) no
    O3 Cu2 N3 . . 94.91(16) no
    O3 Cu2 N1 . . 164.13(16) no
    N3 Cu2 N1 . . 80.49(17) no
    O3 Cu2 O4 . . 70.46(13) no
    N3 Cu2 O4 . . 150.44(16) no
    N1 Cu2 O4 . . 106.43(15) no
    O3 Cu2 N5 . . 93.57(15) no
    N3 Cu2 N5 . . 107.27(17) no
    N1 Cu2 N5 . . 102.30(16) no
    O4 Cu2 N5 . . 99.37(16) no
    C1 N1 N2 . . 110.1(4) ?
    C1 N1 Cu2 . . 115.5(3) ?
    N2 N1 Cu2 . . 134.3(3) ?
    C7 N2 N1 . . 118.2(4) ?
    C7 N2 Cu1 . . 128.3(4) ?
    N1 N2 Cu1 . . 112.8(3) ?
    C6 N3 C2 . . 117.8(5) ?
    C6 N3 Cu2 . . 127.3(4) ?
    C2 N3 Cu2 . . 114.7(3) ?
    C18 N4 C22 . . 117.6(5) ?
    C18 N4 Cu1 . . 120.9(4) ?
    C22 N4 Cu1 . . 121.0(4) ?
    C27 N5 C23 . . 116.2(5) ?
    C27 N5 Cu2 . . 122.6(4) ?
    C23 N5 Cu2 . . 121.1(3) ?
    C1 O1 Cu1 . . 109.5(3) ?
    C9 O2 Cu1 . . 130.7(3) ?
    S1 O3 Cu2 . . 94.59(17) ?
    S1 O4 Cu2 . . 93.93(17) ?
    S1 O5 Cu1 . 6_575 135.4(2) ?
    C28 O7 C28 2_755 . 110.9(11) ?
    O6 S1 O5 . . 112.6(2) ?
    O6 S1 O4 . . 111.3(2) ?
    O5 S1 O4 . . 110.4(2) ?
    O6 S1 O3 . . 110.2(2) ?
    O5 S1 O3 . . 111.0(2) ?
    O4 S1 O3 . . 100.8(2) ?
    O1 C1 N1 . . 125.7(5) ?
    O1 C1 C2 . . 119.5(5) ?
    N1 C1 C2 . . 114.8(5) ?
    N3 C2 C3 . . 122.6(5) ?
    N3 C2 C1 . . 114.3(4) ?
    C3 C2 C1 . . 123.1(5) ?
    C2 C3 C4 . . 118.6(6) ?
    C2 C3 H3 . . 120.7 ?
    C4 C3 H3 . . 120.7 ?
    C5 C4 C3 . . 118.9(6) ?
    C5 C4 H4 . . 120.5 ?
    C3 C4 H4 . . 120.5 ?
    C4 C5 C6 . . 119.1(6) ?
    C4 C5 H5 . . 120.5 ?
    C6 C5 H5 . . 120.5 ?
    N3 C6 C5 . . 123.0(6) ?
    N3 C6 H6 . . 118.5 ?
    C5 C6 H6 . . 118.5 ?
    N2 C7 C8 . . 124.8(5) ?
    N2 C7 H7 . . 117.6 ?
    C8 C7 H7 . . 117.6 ?
    C9 C8 C7 . . 120.9(5) ?
    C9 C8 C13 . . 119.1(5) ?
    C7 C8 C13 . . 120.0(5) ?
    O2 C9 C10 . . 117.0(5) ?
    O2 C9 C8 . . 124.6(5) ?
    C10 C9 C8 . . 118.5(5) ?
    C11 C10 C9 . . 122.4(5) ?
    C11 C10 H10 . . 118.8 ?
    C9 C10 H10 . . 118.8 ?
    C10 C11 C12 . . 121.8(5) ?
    C10 C11 H11 . . 119.1 ?
    C12 C11 H11 . . 119.1 ?
    C17 C12 C13 . . 119.7(6) ?
    C17 C12 C11 . . 121.7(5) ?
    C13 C12 C11 . . 118.6(5) ?
    C14 C13 C12 . . 117.0(5) ?
    C14 C13 C8 . . 123.3(5) ?
    C12 C13 C8 . . 119.7(5) ?
    C15 C14 C13 . . 121.7(6) ?
    C15 C14 H14 . . 119.1 ?
    C13 C14 H14 . . 119.1 ?
    C14 C15 C16 . . 120.9(6) ?
    C14 C15 H15 . . 119.6 ?
    C16 C15 H15 . . 119.6 ?
    C17 C16 C15 . . 119.3(6) ?
    C17 C16 H16 . . 120.3 ?
    C15 C16 H16 . . 120.3 ?
    C16 C17 C12 . . 121.4(6) ?
    C16 C17 H17 . . 119.3 ?
    C12 C17 H17 . . 119.3 ?
    N4 C18 C19 . . 123.0(5) ?
    N4 C18 H18 . . 118.5 ?
    C19 C18 H18 . . 118.5 ?
    C20 C19 C18 . . 118.8(6) ?
    C20 C19 H19 . . 120.6 ?
    C18 C19 H19 . . 120.6 ?
    C21 C20 C19 . . 118.8(6) ?
    C21 C20 H20 . . 120.6 ?
    C19 C20 H20 . . 120.6 ?
    C20 C21 C22 . . 119.4(6) ?
    C20 C21 H21 . . 120.3 ?
    C22 C21 H21 . . 120.3 ?
    N4 C22 C21 . . 122.3(5) ?
    N4 C22 H22 . . 118.8 ?
    C21 C22 H22 . . 118.8 ?
    N5 C23 C24 . . 123.9(5) ?
    N5 C23 H23 . . 118.0 ?
    C24 C23 H23 . . 118.0 ?
    C23 C24 C25 . . 118.2(6) ?
    C23 C24 H24 . . 120.9 ?
    C25 C24 H24 . . 120.9 ?
    C26 C25 C24 . . 120.0(6) ?
    C26 C25 H25 . . 120.0 ?
    C24 C25 H25 . . 120.0 ?
    C25 C26 C27 . . 118.1(6) ?
    C25 C26 H26 . . 121.0 ?
    C27 C26 H26 . . 121.0 ?
    N5 C27 C26 . . 123.6(6) ?
    N5 C27 H27 . . 118.2 ?
    C26 C27 H27 . . 118.2 ?
    O7 C28 C29 . . 107.9(8) ?
    O7 C28 H28A . . 110.1 ?
    C29 C28 H28A . . 110.1 ?
    O7 C28 H28B . . 110.1 ?
    C29 C28 H28B . . 110.1 ?
    H28A C28 H28B . . 108.4 ?
    C28 C29 H29A . . 109.5 ?
    C28 C29 H29B . . 109.5 ?
    H29A C29 H29B . . 109.5 ?
    C28 C29 H29C . . 109.5 ?
    H29A C29 H29C . . 109.5 ?
    H29B C29 H29C . . 109.5 ?
loop_
    _geom_hbond_atom_site_label_D
    _geom_hbond_atom_site_label_H
    _geom_hbond_atom_site_label_A
    _geom_hbond_site_symmetry_A
    _geom_hbond_distance_DH
    _geom_hbond_distance_HA
    _geom_hbond_distance_DA
    _geom_hbond_angle_DHA
    C26 H26 O2 4 0.93 2.46 3.386(7) 174.2
    C5 H5 O3 2_554 0.93 2.43 3.340(7) 165.2
    C19 H19 O7 2_655 0.93 2.46 3.266(7) 144.7
data_global
_journal_date_recd_electronic     2009-02-18
_journal_date_accepted     2009-04-03
_journal_name_full     'Acta Crystallographica, Section E'
_journal_year     2009
_journal_volume     65
_journal_issue      5
_journal_page_first     m520
_journal_page_last     m520
_journal_paper_category     QM
_journal_coeditor_code     EZ2166
_publ_contact_author_name     'Prof. Dacheng Li'
_publ_contact_author_address
;
  College of Chemistry and Chemical Engineering
  Liaocheng University
  Shandong 252059
  People's Republic of China
;
_publ_contact_author_email     lidacheng62@lcu.edu.cn
_publ_contact_author_fax     '86 635 8239121'
_publ_contact_author_phone     '86 635 8230664'
_publ_section_title
;
<i>catena</i>-Poly[[[pyridinecopper(II)]-(\m-2-oxidonaphthalene-1-carbaldehyde
picolinoylhydrazonato)-[pyridinecopper(II)]-\m-sulfonato] diethyl ether
hemisolvate]
;
loop_
    _publ_author_name
    _publ_author_address
    'Quanchang Wang'
;
  College of Chemistry and Chemical Engineering
  Liaocheng University
  Shandong 252059
  People's Republic of China
;
    'Dacheng Li'
;
  College of Chemistry and Chemical Engineering
  Liaocheng University
  Shandong 252059
  People's Republic of China
;
    'Daqi Wang'
;
  College of Chemistry and Chemical Engineering
  Liaocheng University
  Shandong 252059
  People's Republic of China
;
