# Supplementary material for: catena-Poly[[[pyridinecopper(II)]-(μ-2-oxidonaphthalene-1-carbaldehyde pico­linoylhydrazonato)-[pyridinecopper(II)]-μ-sulfato] diethyl ether hemisolvate]
Source: Acta Crystallogr Sect E Struct Rep Online. 2009 Apr 18;65(Pt 5):m520. doi: 10.1107/S1600536809012653 (PMC2977577; doi:10.1107/S1600536809012653)
Supplement: Supplementary file 2 [file e-65-0m520-Isup2.hkl]

# 
# h,k,l, Fc-squared, Fo-squared, sigma(Fo-squared) and status flag 
# 
data_I
_shelx_title ' 080908h in C2/c' 
_shelx_refln_list_code          4 
_shelx_F_calc_maximum      678.09 
_exptl_crystal_F_000      2888.00 
_reflns_d_resolution_high  0.8407 
 
loop_ 
 _symmetry_equiv_pos_as_xyz 
 'x, y, z' 
 '-x, y, -z+1/2' 
 'x+1/2, y+1/2, z' 
 '-x+1/2, y+1/2, -z+1/2' 
 '-x, -y, -z' 
 'x, -y, z-1/2' 
 '-x+1/2, -y+1/2, -z' 
 'x+1/2, -y+1/2, z-1/2' 
 
_cell_length_a    26.4843 
_cell_length_b    14.0374 
_cell_length_c    16.8083 
_cell_angle_alpha  90.000 
_cell_angle_beta  108.404 
_cell_angle_gamma  90.000 
 
_shelx_F_squared_multiplier     1.000 
 
loop_ 
 _refln_index_h 
 _refln_index_k 
 _refln_index_l 
 _refln_F_squared_calc 
 _refln_F_squared_meas 
 _refln_F_squared_sigma 
 _refln_observed_status 
   2   0   0   254424.97   258077.91   4282.83 o 
   4   0   0   118585.07   115161.34   1975.47 o 
   6   0   0   459804.50   454674.41   7444.36 o 
   8   0   0    62050.89    63860.80   1332.25 o 
  10   0   0    10626.24    10711.66    423.35 o 
  12   0   0    26293.68    27407.19    541.44 o 
  14   0   0     1222.50      882.50    143.16 o 
  16   0   0     7127.62     6661.66    433.78 o 
  18   0   0    32063.43    30907.03    947.32 o 
  20   0   0    15310.13    16528.50    734.48 o 
  22   0   0    11098.38    11091.95    649.55 o 
  24   0   0     6470.11     8131.85    662.27 o 
  26   0   0      108.38      156.77    614.14 o 
  28   0   0      593.50      -30.71    622.76 o 
   1   1   0   114094.49   123535.72   2062.49 o 
   3   1   0    82564.09    90841.66   1099.76 o 
   5   1   0    37319.47    40629.88    573.93 o 
   7   1   0    53667.45    51935.72    992.57 o 
   9   1   0    25431.86    24728.30    456.29 o 
  11   1   0     5365.63     5102.81    190.39 o 
  13   1   0     7845.03     7500.27    251.02 o 
  15   1   0     1413.07     1066.34    151.21 o 
  17   1   0     8684.14     8437.82    352.23 o 
  19   1   0     2133.92     2362.84    279.18 o 
  21   1   0     3786.78     3046.04    378.08 o 
  23   1   0      931.53      681.51    300.68 o 
  25   1   0      139.06      506.71    386.06 o 
  27   1   0      128.81       67.74    440.64 o 
  29   1   0     1220.08     1605.18    547.77 o 
   0   2   0     4864.58     5334.58    430.12 o 
   2   2   0    33001.75    33977.29    395.35 o 
   4   2   0   105471.95   107693.45   1107.40 o 
   6   2   0     9690.66     9296.02    166.47 o 
   8   2   0    39523.46    37548.32    516.46 o 
  10   2   0   166249.31   162677.86   2346.96 o 
  12   2   0     9658.78     9473.11    296.05 o 
  14   2   0    21307.67    20208.43    404.26 o 
  16   2   0    22722.72    22388.81    454.31 o 
  18   2   0     1234.49     1101.29    225.31 o 
  20   2   0     1949.23     2057.40    279.82 o 
  22   2   0      462.63     -241.90    277.75 o 
  24   2   0      319.18      230.32    298.15 o 
  26   2   0     3634.70     4518.00    475.60 o 
  28   2   0     9257.79    12920.09    834.57 o 
   1   3   0    77133.10    82664.99    908.69 o 
   3   3   0     1641.91     2128.12    194.06 o 
   5   3   0      346.70      287.16     61.96 o 
   7   3   0    39047.29    36399.18    438.77 o 
   9   3   0    23809.75    23093.89    384.25 o 
  11   3   0    15514.05    13360.62    299.63 o 
  13   3   0    32877.32    31402.02    525.18 o 
  15   3   0      967.28     1016.88    160.72 o 
  17   3   0     5255.47     5579.27    276.06 o 
  19   3   0       67.73     -170.49    191.51 o 
  21   3   0     1307.10      774.07    306.76 o 
  23   3   0       92.84     -118.15    267.67 o 
  25   3   0     6278.12     7882.37    575.20 o 
  27   3   0      544.49      463.08    339.93 o 
  29   3   0     2358.29     3125.42    573.14 o 
   0   4   0   112253.16   133784.53   2886.29 o 
   2   4   0    23496.05    23750.65    341.17 o 
   4   4   0    20037.80    19474.26    303.71 o 
   6   4   0    44593.08    42929.21    505.04 o 
   8   4   0      229.21      172.20     76.81 o 
  10   4   0      183.33      129.02     79.57 o 
  12   4   0      919.73      746.63    130.17 o 
  14   4   0    14899.78    13130.43    359.24 o 
  16   4   0      576.77      399.53    148.68 o 
  18   4   0    27407.44    28836.75    958.83 o 
  20   4   0     6974.94     7937.31    528.47 o 
  22   4   0     3500.15     4365.28    444.86 o 
  24   4   0    11415.79    13416.94    668.19 o 
  26   4   0      790.85      690.27    363.17 o 
  28   4   0      253.53     -434.65    321.04 o 
   1   5   0    13553.74    13835.77    219.48 o 
   3   5   0    62278.01    62179.27    756.39 o 
   5   5   0     2889.35     2919.36    159.30 o 
   7   5   0     4644.20     4559.00    155.70 o 
   9   5   0     2864.11     3005.66    144.02 o 
  11   5   0    15166.49    15086.59    324.45 o 
  13   5   0     2087.14     2117.30    176.68 o 
  15   5   0    16377.46    15563.01    379.09 o 
  17   5   0    18538.63    17038.66    503.53 o 
  19   5   0      132.49     -105.23    209.80 o 
  21   5   0     7685.18     8642.07    559.12 o 
  23   5   0     5152.33     5855.49    502.18 o 
  25   5   0        1.42     -165.24    312.36 o 
  27   5   0      212.27      104.59    338.17 o 
   0   6   0    28592.31    31786.18    600.70 o 
   2   6   0       93.71      307.20    100.30 o 
   4   6   0    28796.74    29289.39    446.95 o 
   6   6   0    37977.72    40195.16    570.83 o 
   8   6   0     4032.46     3506.31    266.42 o 
  10   6   0    11318.60     9617.96    263.69 o 
  12   6   0      514.00      288.06    103.48 o 
  14   6   0    10194.35     9827.66    374.61 o 
  16   6   0      398.53      293.88    198.76 o 
  18   6   0     4901.70     5479.91    368.94 o 
  20   6   0      813.59      341.65    283.44 o 
  22   6   0     2001.10     2055.16    373.05 o 
  24   6   0      710.23      523.71    352.30 o 
  26   6   0      744.80      701.82    365.56 o 
   1   7   0     4375.69     4160.05    151.90 o 
   3   7   0       88.32     -136.10     91.31 o 
   5   7   0     4547.66     4176.67    193.23 o 
   7   7   0    19427.00    18621.12    365.25 o 
   9   7   0       32.80      -37.69    104.14 o 
  11   7   0    12268.03    10808.91    257.90 o 
  13   7   0    17920.55    17118.66    472.16 o 
  15   7   0      442.06      195.51    190.18 o 
  17   7   0     7109.21     8000.19    413.55 o 
  19   7   0      491.00      416.04    228.32 o 
  21   7   0       52.51      -24.68    315.52 o 
  23   7   0       56.57     -222.20    300.16 o 
  25   7   0     5217.05     6352.94    568.29 o 
  27   7   0      970.34     1064.33    798.65 o 
   0   8   0    47479.18    54917.82   1805.55 o 
   2   8   0     8869.47     9933.99    269.63 o 
   4   8   0       77.45      -22.90    107.51 o 
   6   8   0     5397.06     5351.86    227.37 o 
   8   8   0     2434.10     2588.84    207.87 o 
  10   8   0    10146.65     9201.42    613.27 o 
  12   8   0      720.24      463.82    249.08 o 
  14   8   0    15748.65    16136.14    581.08 o 
  16   8   0     2864.12     2770.26    317.38 o 
  18   8   0    13062.43    13874.24    600.76 o 
  20   8   0     5301.63     5512.20    479.28 o 
  22   8   0       33.27      -39.84    395.39 o 
  24   8   0     4560.01     5239.68    650.30 o 
  26   8   0       14.88      -92.28    456.19 o 
   1   9   0    31217.46    35803.88    577.67 o 
   3   9   0    41524.70    44309.95    672.79 o 
   5   9   0    17532.11    18153.89    394.26 o 
   7   9   0       35.56      -85.13    129.48 o 
   9   9   0       16.87     -262.58    175.05 o 
  11   9   0     1264.22     1414.11    235.11 o 
  13   9   0      630.30      884.02    283.99 o 
  15   9   0    17458.94    18001.74    862.54 o 
  17   9   0    18219.15    17302.30    671.84 o 
  19   9   0        2.12      138.35    284.24 o 
  21   9   0     8268.06     9736.85    632.25 o 
  23   9   0     7955.69     9347.78    794.08 o 
  25   9   0       11.11      142.85    462.17 o 
   0  10   0    11595.22    13315.90    576.24 o 
   2  10   0      933.58     1114.56    234.97 o 
   4  10   0     1622.18     1455.35    215.15 o 
   6  10   0     3156.59     3940.87    286.59 o 
   8  10   0      471.43      437.49    211.54 o 
  10  10   0      448.87      455.37    215.73 o 
  12  10   0     6414.07     6156.24    477.45 o 
  14  10   0    11355.21    12315.34    571.77 o 
  16  10   0       68.03       31.86    274.80 o 
  18  10   0    12832.81    13885.60   1046.45 o 
  20  10   0     5601.14     7390.46    573.53 o 
  22  10   0      213.30      -34.70    829.90 o 
   1  11   0      232.38      103.67    184.03 o 
   3  11   0     8004.69     7885.12    400.22 o 
   5  11   0    25732.36    26465.30    749.98 o 
   7  11   0    14960.20    14119.22    552.04 o 
   9  11   0       46.85     -194.07    228.82 o 
  11  11   0    21456.81    19808.01   1971.98 o 
  13  11   0    11562.63    11659.83    720.89 o 
  15  11   0        1.41      152.15    366.26 o 
  17  11   0     3527.44     3187.31    544.93 o 
  19  11   0       20.92     -522.24    348.16 o 
  21  11   0      391.35      -18.77    315.91 o 
   0  12   0      606.69      458.41    309.10 o 
   2  12   0     3618.35     3331.44    407.53 o 
   4  12   0     6037.14     6649.47    516.02 o 
   6  12   0      392.81      451.88    281.38 o 
   8  12   0    12726.00    12922.19    562.06 o 
  10  12   0     8249.96     7918.94    729.16 o 
  12  12   0      511.64      354.04    392.56 o 
  14  12   0     6160.17     6121.33    679.91 o 
  16  12   0     1478.99     1006.63    459.30 o 
  18  12   0      454.95     -126.11    376.03 o 
  20  12   0      202.22     -344.78    393.70 o 
   1  13   0      355.31     -133.30    261.43 o 
   3  13   0     2855.78     3191.03    400.12 o 
   5  13   0      281.12      140.73    269.22 o 
   7  13   0     1152.89      926.81    301.41 o 
   9  13   0      199.88      -89.63    258.90 o 
  11  13   0     1483.00     1443.51    450.60 o 
  13  13   0      183.77      190.13    391.87 o 
  15  13   0     2768.96     2246.56    540.87 o 
  17  13   0     3685.05     4727.06    671.32 o 
   0  14   0     7992.66    10946.23   1131.85 o 
   2  14   0     3365.62     3953.82    491.24 o 
   4  14   0      947.27     1013.71    340.51 o 
   6  14   0     4633.12     5533.48    513.76 o 
   8  14   0      744.90      363.43    296.09 o 
  10  14   0       21.56     -441.31    455.49 o 
  12  14   0     4351.07     5368.18    673.86 o 
  14  14   0     3798.60     4339.85   1357.57 o 
  16  14   0      263.64        6.85    440.48 o 
   1  15   0      576.24      280.54    394.85 o 
   3  15   0      889.35     1109.71    433.99 o 
   5  15   0      111.60     -270.93    298.36 o 
   7  15   0      347.79      293.46    326.49 o 
   9  15   0     2429.08     1016.52    484.07 o 
  11  15   0      954.72      106.72    444.92 o 
  13  15   0      405.05     -119.60    710.57 o 
   0  16   0       14.97     -504.24    541.95 o 
   2  16   0      292.94     -393.13    378.87 o 
   4  16   0      978.59     1549.91    481.92 o 
   6  16   0      154.66       38.31    328.00 o 
 -29   1   1      418.27      322.50    442.05 o 
 -27   1   1     3369.51     5622.85    685.49 o 
 -25   1   1     7182.44     8614.32    590.56 o 
 -23   1   1      103.36     -152.28    217.73 o 
 -21   1   1    11534.07    11613.26    452.41 o 
 -19   1   1     2583.33     2593.00    270.68 o 
 -17   1   1     2997.36     3088.69    314.65 o 
 -15   1   1    17955.10    17180.44    537.93 o 
 -13   1   1     4917.61     5350.36    322.77 o 
 -11   1   1      905.19      807.29    129.76 o 
  -9   1   1     3968.43     3531.09    143.96 o 
  -7   1   1    27774.99    28130.11    397.37 o 
  -5   1   1    28670.90    27325.24    359.37 o 
  -3   1   1    39420.25    42327.18    485.87 o 
  -1   1   1    14109.55    17199.63    339.60 o 
   1   1   1   147241.09   156201.11   2093.94 o 
   3   1   1     5457.39     6153.78    174.95 o 
   5   1   1    54441.42    55732.37    865.13 o 
   7   1   1     9589.62     9055.20    367.33 o 
   9   1   1      386.97      320.07    110.85 o 
  11   1   1    37116.87    36978.80    671.75 o 
  13   1   1    57423.44    57214.09   1131.60 o 
  15   1   1     7032.19     7156.31    316.26 o 
  17   1   1     4049.79     4692.42    311.93 o 
  19   1   1     4087.67     4706.59    345.84 o 
  21   1   1     3561.75     4112.78    343.67 o 
  23   1   1      147.36      154.75    316.46 o 
  25   1   1     1107.97     1328.27    478.07 o 
  27   1   1      257.39       72.81    394.44 o 
  29   1   1     1104.54      901.18    476.81 o 
 -30   2   1      285.35      439.61    484.50 o 
 -28   2   1     1816.96     2329.07    442.27 o 
 -26   2   1       86.72      -56.02    288.09 o 
 -24   2   1     2181.07     2352.93    380.30 o 
 -22   2   1       13.58     -280.35    206.97 o 
 -20   2   1      724.31      520.36    226.25 o 
 -18   2   1     2520.67     2397.07    268.12 o 
 -16   2   1      966.77      774.81    150.23 o 
 -14   2   1     3534.92     2923.67    197.69 o 
 -12   2   1     8306.42     8168.93    280.64 o 
 -10   2   1       35.16       13.13     86.30 o 
  -8   2   1      772.46     1036.06    104.07 o 
  -6   2   1     1084.68      978.69    103.72 o 
  -4   2   1     2698.09     3221.81    211.37 o 
  -2   2   1     8016.84     7439.42    183.26 o 
   0   2   1     6829.21     8253.13    157.58 o 
   2   2   1    54156.26    55180.17    692.64 o 
   4   2   1      674.55      805.88     94.69 o 
   6   2   1     4304.08     3854.72    224.72 o 
   8   2   1    38365.42    39466.07    737.84 o 
  10   2   1    17856.99    18333.65    393.68 o 
  12   2   1      584.33      699.68    159.79 o 
  14   2   1     6533.79     6537.30    355.83 o 
  16   2   1    10443.07     9893.49    390.96 o 
  18   2   1      128.07       25.97    239.82 o 
  20   2   1     3132.47     3018.86    379.41 o 
  22   2   1     1172.04     1331.92    422.91 o 
  24   2   1      254.92      -87.55    263.84 o 
  26   2   1     1118.20      610.63    323.98 o 
  28   2   1      548.23      715.42    520.67 o 
 -29   3   1       12.86      219.78    374.11 o 
 -27   3   1      242.44      273.91    339.21 o 
 -25   3   1     1529.55     1650.92    373.87 o 
 -23   3   1     5277.13     5071.89    468.62 o 
 -21   3   1     4538.81     4614.79    462.86 o 
 -19   3   1     1305.37     1426.98    249.97 o 
 -17   3   1     9334.95     9113.34    311.94 o 
 -15   3   1    11233.29    10203.82    364.22 o 
 -13   3   1     2334.95     2459.01    180.78 o 
 -11   3   1     7527.23     7472.72    229.16 o 
  -9   3   1      716.39     1013.27    117.03 o 
  -7   3   1       88.33      -16.50     83.04 o 
  -5   3   1    27821.73    27435.08    345.89 o 
  -3   3   1    92279.30   101610.99   2112.75 o 
  -1   3   1      980.95     1110.25    192.76 o 
   1   3   1     7869.56     9420.01    330.62 o 
   3   3   1    11525.78    12168.43    281.93 o 
   5   3   1     2439.02     2119.85    118.25 o 
   7   3   1       65.60      -14.79     63.52 o 
   9   3   1    17406.01    18489.36    371.63 o 
  11   3   1    26148.63    27583.02    517.41 o 
  13   3   1      711.51      447.45    145.53 o 
  15   3   1     2593.90     2898.42    213.45 o 
  17   3   1      359.04       64.45    151.77 o 
  19   3   1     4788.32     4710.72    411.04 o 
  21   3   1      161.70        8.55    294.41 o 
  23   3   1      759.50     1110.26    329.40 o 
  25   3   1        8.14     -184.87    293.62 o 
  27   3   1      548.68      636.91    351.22 o 
 -28   4   1     2228.68     2903.86    477.30 o 
 -26   4   1     1581.27      983.04    366.46 o 
 -24   4   1      161.38     -119.75    299.76 o 
 -22   4   1     6096.27     7589.16    854.89 o 
 -20   4   1    16660.84    16945.80    641.47 o 
 -18   4   1     6929.10     7229.39    355.75 o 
 -16   4   1     1463.10     1315.03    181.65 o 
 -14   4   1    11093.78    10805.19    300.89 o 
 -12   4   1    31717.86    30700.28    429.71 o 
 -10   4   1      976.54      705.61     92.18 o 
  -8   4   1    17622.11    17774.33    279.99 o 
  -6   4   1    16592.71    16086.13    309.92 o 
  -4   4   1    17108.84    16809.96    286.38 o 
  -2   4   1    32946.63    33690.16    448.61 o 
   0   4   1     5503.14     5767.29    172.00 o 
   2   4   1     2063.31     2458.53    128.29 o 
   4   4   1       67.11       60.79     95.40 o 
   6   4   1      875.59      878.14     86.52 o 
   8   4   1    10797.53    10410.14    214.30 o 
  10   4   1    59160.37    63113.77    908.52 o 
  12   4   1      653.74      543.50    122.80 o 
  14   4   1     1975.70     2236.98    181.64 o 
  16   4   1     2902.59     3258.96    275.52 o 
  18   4   1     9478.24     9488.39    397.93 o 
  20   4   1     4678.69     4809.51    441.67 o 
  22   4   1      904.50      776.81    387.29 o 
  24   4   1     4640.20     5486.39    650.65 o 
  26   4   1     2714.62     2349.38    421.31 o 
  28   4   1      484.83       63.71    351.60 o 
 -27   5   1      821.98      927.45    375.40 o 
 -25   5   1     1756.53     1480.00    379.27 o 
 -23   5   1      517.90       95.79    482.54 o 
 -21   5   1      213.07      -15.35    268.08 o 
 -19   5   1     1307.06     1091.44    244.38 o 
 -17   5   1       59.62      113.04    191.88 o 
 -15   5   1      416.50      301.13    144.74 o 
 -13   5   1     4244.44     4441.02    173.36 o 
 -11   5   1    13126.08    14189.24    321.47 o 
  -9   5   1     4677.08     4434.37    186.29 o 
  -7   5   1      165.38       -2.43     82.91 o 
  -5   5   1     1073.90      946.71    109.19 o 
  -3   5   1      304.64      179.24     89.63 o 
  -1   5   1       39.02      -16.79     56.54 o 
   1   5   1     1744.04     1544.27    109.23 o 
   3   5   1     6308.54     5237.60    159.22 o 
   5   5   1     2533.84     2400.82    108.67 o 
   7   5   1     3292.13     3212.08    125.29 o 
   9   5   1    30831.37    31018.45    424.60 o 
  11   5   1     1509.01     1357.12    168.57 o 
  13   5   1     2830.97     3001.55    199.31 o 
  15   5   1      579.90      561.22    197.09 o 
  17   5   1      480.94      162.76    199.79 o 
  19   5   1        7.44     -152.64    196.96 o 
  21   5   1      154.67     -220.98    248.75 o 
  23   5   1      283.15        9.07    282.76 o 
  25   5   1      278.94     -138.37    520.37 o 
  27   5   1        1.57      210.99    362.34 o 
 -28   6   1      951.56     1116.83    385.19 o 
 -26   6   1      216.54      264.08    392.72 o 
 -24   6   1     2308.59     2017.51    403.37 o 
 -22   6   1     1642.53     1366.11    352.42 o 
 -20   6   1     1116.06      945.82    249.09 o 
 -18   6   1      257.73     -213.79    203.16 o 
 -16   6   1       58.95     -117.14    184.87 o 
 -14   6   1      469.15      383.82    142.52 o 
 -12   6   1     1474.44     1166.02    128.13 o 
 -10   6   1    24559.39    23835.38    381.28 o 
  -8   6   1     3111.48     3540.38    178.33 o 
  -6   6   1     1303.58     1436.59    134.12 o 
  -4   6   1     1308.98     1358.48    165.96 o 
  -2   6   1    13575.45    13164.86    264.80 o 
   0   6   1    12345.84    11708.76    211.72 o 
   2   6   1     7629.56     7623.56    204.77 o 
   4   6   1    12908.94    12733.15    267.47 o 
   6   6   1    33574.25    32213.68    485.39 o 
   8   6   1    15221.30    13781.82    376.49 o 
  10   6   1      551.68      422.03     97.71 o 
  12   6   1      138.61     -101.58    118.16 o 
  14   6   1    23145.95    22951.46    563.62 o 
  16   6   1     5653.55     5707.83    359.02 o 
  18   6   1       45.52      111.76    213.86 o 
  20   6   1     2116.63     1027.48    340.72 o 
  22   6   1      921.82      504.57    316.52 o 
  24   6   1      190.42      565.60    354.89 o 
  26   6   1      386.42      498.37    375.00 o 
 -27   7   1        5.08      -88.14    351.23 o 
 -25   7   1      610.86      443.19    337.12 o 
 -23   7   1     2939.44     3286.64    898.73 o 
 -21   7   1      154.65      275.49    276.91 o 
 -19   7   1     3405.79     3058.36    323.94 o 
 -17   7   1     5842.96     6458.48    382.81 o 
 -15   7   1     1573.26     1908.50    246.72 o 
 -13   7   1     1224.55     1259.58    173.52 o 
 -11   7   1     2105.11     2264.69    181.23 o 
  -9   7   1        3.65      -83.36    110.71 o 
  -7   7   1    16788.55    17589.27    524.67 o 
  -5   7   1      133.30       19.28    106.28 o 
  -3   7   1    15830.48    16579.16    328.55 o 
  -1   7   1    17045.83    18927.66    305.63 o 
   1   7   1     1386.97     1944.10    178.00 o 
   3   7   1      128.68       81.37    115.27 o 
   5   7   1       37.81      -82.16     93.44 o 
   7   7   1      836.11      921.07    131.19 o 
   9   7   1     5137.08     4790.64    176.44 o 
  11   7   1     1645.54     1731.37    171.61 o 
  13   7   1     1008.58      693.62    198.98 o 
  15   7   1     5790.87     6151.51    367.56 o 
  17   7   1     3637.09     3531.17    330.91 o 
  19   7   1       81.23      151.57    222.54 o 
  21   7   1      328.37      319.69    309.65 o 
  23   7   1     1890.78     2060.73    502.04 o 
  25   7   1      261.39      201.75    454.18 o 
 -26   8   1     1204.16      933.40    492.70 o 
 -24   8   1      170.25      -86.86    410.90 o 
 -22   8   1     3467.46     4257.40    587.51 o 
 -20   8   1     2586.22     3531.56    345.55 o 
 -18   8   1     2491.45     3503.58    333.24 o 
 -16   8   1     1493.20     1458.44    260.33 o 
 -14   8   1      800.56      297.29    302.48 o 
 -12   8   1     6361.68     6496.31    331.57 o 
 -10   8   1    15936.38    16524.94    587.71 o 
  -8   8   1    10450.39    10892.46    302.96 o 
  -6   8   1       24.41       49.00    117.35 o 
  -4   8   1    21624.54    21767.06    412.01 o 
  -2   8   1    33547.32    36280.23    496.20 o 
   0   8   1     3928.72     4535.73    329.86 o 
   2   8   1     4444.65     4551.19    178.44 o 
   4   8   1     8769.47     8888.51    259.53 o 
   6   8   1     3833.07     4130.14    216.04 o 
   8   8   1     2590.38     2398.84    177.12 o 
  10   8   1     2116.04     1839.99    229.94 o 
  12   8   1      323.53      196.88    175.31 o 
  14   8   1      351.00       51.70    254.00 o 
  16   8   1     6573.82     7732.87    521.95 o 
  18   8   1     7717.81     8807.74    564.13 o 
  20   8   1      607.47      858.16    335.72 o 
  22   8   1      885.01      655.18    470.61 o 
  24   8   1     1525.17     1270.88    508.63 o 
 -25   9   1      172.10     -231.51    426.77 o 
 -23   9   1      693.64      286.52    429.20 o 
 -21   9   1      224.85       74.26    285.33 o 
 -19   9   1        6.50     -266.60    262.55 o 
 -17   9   1      243.23      204.47    288.14 o 
 -15   9   1      176.00       98.93    262.80 o 
 -13   9   1      274.58      327.93    269.60 o 
 -11   9   1      735.61      906.61    366.22 o 
  -9   9   1     1278.56     1166.19    178.10 o 
  -7   9   1     4817.86     4931.94    264.31 o 
  -5   9   1     3347.87     3886.43    232.50 o 
  -3   9   1     1507.91     1299.50    159.96 o 
  -1   9   1      700.75      661.36    147.65 o 
   1   9   1     3278.30     3724.42    215.35 o 
   3   9   1      107.45     -101.52    133.30 o 
   5   9   1     7501.52     6494.98    249.43 o 
   7   9   1      176.53      158.80    175.75 o 
   9   9   1     5654.75     6246.19    538.08 o 
  11   9   1     5354.81     5314.24    366.55 o 
  13   9   1       46.66       92.63    305.13 o 
  15   9   1      951.70      725.16    302.74 o 
  17   9   1      346.84      255.35    291.24 o 
  19   9   1       89.96      -68.52    283.31 o 
  21   9   1      219.39      -10.94    412.65 o 
  23   9   1      509.13      611.88    458.90 o 
 -24  10   1      628.89       50.91    770.64 o 
 -22  10   1      349.56      317.82    451.13 o 
 -20  10   1     1096.53      793.58    350.30 o 
 -18  10   1     1017.96      893.65    327.58 o 
 -16  10   1       88.19     -242.02    252.81 o 
 -14  10   1     1696.23     1688.92    338.20 o 
 -12  10   1     3162.59     2934.40    382.53 o 
 -10  10   1     2748.16     3080.59    347.10 o 
  -8  10   1      395.71      235.91    228.87 o 
  -6  10   1       11.38     -195.03    183.90 o 
  -4  10   1      700.14      478.86    189.30 o 
  -2  10   1    10862.92    11397.04    387.98 o 
   0  10   1    10509.10    11440.70    384.97 o 
   2  10   1     7545.80     7639.02    364.22 o 
   4  10   1      564.45      519.23    161.21 o 
   6  10   1    18704.67    18722.19    711.79 o 
   8  10   1    26981.00    27044.96    857.82 o 
  10  10   1     7055.15     7013.13    371.49 o 
  12  10   1     1234.78     1230.05    314.64 o 
  14  10   1     5899.47     6323.74    499.03 o 
  16  10   1     4881.56     5125.24    482.64 o 
  18  10   1      892.88      774.57    348.13 o 
  20  10   1      754.85      690.54    359.07 o 
  22  10   1      492.92      417.21    494.33 o 
 -21  11   1     1353.96     1188.27    497.34 o 
 -19  11   1       22.17     -213.07    386.83 o 
 -17  11   1     3196.90     2779.26    716.23 o 
 -15  11   1     2611.10     2184.43   1116.50 o 
 -13  11   1      501.38      448.66    400.95 o 
 -11  11   1      178.33       38.86    319.39 o 
  -9  11   1     1614.82     1743.11    332.17 o 
  -7  11   1     1718.90     2059.89    385.34 o 
  -5  11   1     1102.12     1140.88    243.93 o 
  -3  11   1     1460.56     1361.06    238.64 o 
  -1  11   1      238.49      108.19    184.07 o 
   1  11   1       23.71      145.42    188.53 o 
   3  11   1     6284.78     7136.94    396.13 o 
   5  11   1     9128.51     9034.24    452.92 o 
   7  11   1     4318.88     4408.38    403.08 o 
   9  11   1      499.88      201.91    250.43 o 
  11  11   1     2053.37     2062.92    451.18 o 
  13  11   1      375.92      268.85    361.48 o 
  15  11   1       20.06     -343.71    267.06 o 
  17  11   1        3.31     -150.52    299.64 o 
  19  11   1      172.25       -1.09    313.10 o 
  21  11   1     2679.71     2262.03    421.81 o 
 -20  12   1     1715.69      910.23    475.67 o 
 -18  12   1        7.64     -247.18    368.43 o 
 -16  12   1        8.06     -198.86    362.76 o 
 -14  12   1        7.00     -259.56    328.76 o 
 -12  12   1      772.43      345.83    372.35 o 
 -10  12   1      214.36       31.96    269.75 o 
  -8  12   1     2925.85     2950.42    380.71 o 
  -6  12   1      658.51      711.65    278.18 o 
  -4  12   1      431.76      346.88    220.37 o 
  -2  12   1      117.93       63.57    214.30 o 
   0  12   1     6727.44     6934.94    407.11 o 
   2  12   1     4021.96     4665.07    416.39 o 
   4  12   1       72.75      -69.54    237.02 o 
   6  12   1     1303.57     1340.09    389.89 o 
   8  12   1     4626.09     4912.79    448.66 o 
  10  12   1     7598.32     7827.81    701.46 o 
  12  12   1       69.62     -256.67    325.08 o 
  14  12   1       33.05     -262.82    348.51 o 
  16  12   1     3263.24     3803.57    592.71 o 
  18  12   1     1540.88      998.85    476.10 o 
  20  12   1       31.58      -45.32    420.46 o 
 -19  13   1     2766.76     2931.05    816.97 o 
 -17  13   1     1169.95     1378.89    478.06 o 
 -15  13   1      182.25     -312.07    378.18 o 
 -13  13   1       34.92     -489.75    354.64 o 
 -11  13   1       31.76     -131.70    351.37 o 
  -9  13   1       59.46     -342.84    257.74 o 
  -7  13   1     5764.85     5882.59    494.67 o 
  -5  13   1     2736.03     2563.10    382.79 o 
  -3  13   1      372.19      315.23    276.86 o 
  -1  13   1       17.88      -21.67    213.63 o 
   1  13   1     1897.12     2192.41    500.21 o 
   3  13   1     4002.15     4430.81    447.82 o 
   5  13   1     1086.74      756.59    294.19 o 
   7  13   1     1267.05     1253.23    325.79 o 
   9  13   1      719.57      203.05    290.94 o 
  11  13   1     4854.21     4351.96   1065.32 o 
  13  13   1     3160.05     2670.09    747.20 o 
  15  13   1      855.62      579.01    436.24 o 
  17  13   1      310.25      499.22    438.75 o 
 -16  14   1      208.33     -108.29    412.38 o 
 -14  14   1      106.25      -14.58    408.82 o 
 -12  14   1      179.98     -511.69    341.12 o 
 -10  14   1     1345.06     1197.21    457.53 o 
  -8  14   1       11.93     -382.44    312.33 o 
  -6  14   1      176.16      -52.13    272.80 o 
  -4  14   1        0.04      237.97    357.85 o 
  -2  14   1     1577.65     1447.54    427.57 o 
   0  14   1     2226.84     2876.12    399.99 o 
   2  14   1        4.81      -82.66    259.72 o 
   4  14   1      683.60       64.00    267.39 o 
   6  14   1      215.49     -275.92    276.39 o 
   8  14   1        5.47     -255.33    277.47 o 
  10  14   1      505.10      126.18    373.07 o 
  12  14   1      262.60     -258.51    393.08 o 
  14  14   1      382.76       27.74    401.56 o 
 -13  15   1       10.53     -284.82    413.12 o 
 -11  15   1      400.15      381.64    440.19 o 
  -9  15   1     8749.85     9736.71   1494.95 o 
  -7  15   1     5340.65     6154.16    753.70 o 
  -5  15   1       23.93     -222.87    293.82 o 
  -3  15   1        2.18       69.31    360.15 o 
  -1  15   1       29.85     -416.19    318.14 o 
   1  15   1      168.23     -199.33    348.71 o 
   3  15   1     2021.06     1814.17    388.22 o 
   5  15   1      799.46      960.01    351.94 o 
   7  15   1      283.37     -214.10    285.22 o 
   9  15   1      909.73      730.93    503.16 o 
  11  15   1      210.40       75.76    425.08 o 
  -8  16   1     3374.52     2494.21    566.97 o 
  -6  16   1      960.52      518.34    443.02 o 
  -4  16   1       15.01     -262.37    371.62 o 
  -2  16   1      299.61       40.40    397.13 o 
   0  16   1      126.86     -391.82    354.23 o 
   2  16   1        2.48      -51.53    363.94 o 
   4  16   1        0.32     -424.73    283.15 o 
   6  16   1      347.15      -64.25    318.90 o 
 -30   0   2    10587.82    15117.53   1306.93 o 
 -28   0   2     1647.95     1237.98    656.16 o 
 -26   0   2     7841.87     9432.11    739.05 o 
 -24   0   2    16749.17    18560.17   1564.17 o 
 -22   0   2     7830.17     8228.16    621.01 o 
 -20   0   2     3464.27     3628.81    678.79 o 
 -18   0   2      301.12      -28.17    246.02 o 
 -16   0   2     2999.36     2561.91    296.93 o 
 -14   0   2    16024.41    13945.12    361.94 o 
 -12   0   2   117746.55   118866.09   1738.54 o 
 -10   0   2    75545.77    73382.91   1112.98 o 
  -8   0   2    55984.98    54287.95    999.34 o 
  -6   0   2    15489.73    15998.48    597.44 o 
  -4   0   2    71795.85    71288.10   1404.17 o 
  -2   0   2    13817.79    14133.29    437.44 o 
   0   0   2     4806.92     4668.29    146.11 o 
   2   0   2   147292.02   149811.89   2491.67 o 
   4   0   2    29440.36    29636.14    683.10 o 
   6   0   2    60568.19    57685.43   1111.40 o 
   8   0   2    45553.24    42528.39    925.80 o 
  10   0   2    20484.77    20240.27    876.23 o 
  12   0   2    60031.77    56825.95   1270.11 o 
  14   0   2    53226.02    54276.54   1283.07 o 
  16   0   2      618.53      561.09    266.59 o 
  18   0   2     2645.87     2733.58    468.95 o 
  20   0   2      628.58      211.66    314.81 o 
  22   0   2        8.72     -654.00    444.98 o 
  24   0   2      952.34      511.78    624.91 o 
  26   0   2     4912.24     6754.46    954.61 o 
  28   0   2      160.41      762.29    686.33 o 
 -29   1   2      989.41      763.71    520.67 o 
 -27   1   2     6583.77     8606.27    605.69 o 
 -25   1   2      330.20      329.90    298.96 o 
 -23   1   2     3328.22     3214.34    341.63 o 
 -21   1   2      907.63      874.95    230.99 o 
 -19   1   2       85.92     -269.12    179.41 o 
 -17   1   2     9363.27     9055.91    328.95 o 
 -15   1   2      358.27       90.15    113.59 o 
 -13   1   2    26092.95    24136.87    417.43 o 
 -11   1   2      178.87      117.17     95.91 o 
  -9   1   2      742.85      472.02     88.71 o 
  -7   1   2    10936.94    11513.75    223.96 o 
  -5   1   2    28955.78    28198.81    383.15 o 
  -3   1   2     8762.01     7546.62    173.47 o 
  -1   1   2     4497.41     4731.76    130.18 o 
   1   1   2    41987.62    47358.96    910.62 o 
   3   1   2     2910.87     3446.19    129.54 o 
   5   1   2    57200.45    56629.63    866.21 o 
   7   1   2      933.97      752.80    116.78 o 
   9   1   2    20458.86    18037.98    388.88 o 
  11   1   2    28749.93    26560.37    522.45 o 
  13   1   2     1314.02     1180.60    178.87 o 
  15   1   2    29085.31    28647.03    611.05 o 
  17   1   2      582.50      233.58    184.26 o 
  19   1   2     2905.04     3392.72    299.72 o 
  21   1   2      207.26      445.24    290.49 o 
  23   1   2      306.93      596.94    310.29 o 
  25   1   2     1421.09     1458.86    707.34 o 
  27   1   2      150.94      311.40    468.61 o 
 -30   2   2      535.36      982.80    405.23 o 
 -28   2   2      132.29      -23.43    423.98 o 
 -26   2   2      544.47      481.29    330.57 o 
 -24   2   2      741.29      924.50    276.16 o 
 -22   2   2     2156.79     2235.05    294.48 o 
 -20   2   2    17367.31    17015.72    610.71 o 
 -18   2   2     2032.84     2144.43    246.75 o 
 -16   2   2    52673.82    52188.18    767.86 o 
 -14   2   2   122682.88   117799.03   1407.22 o 
 -12   2   2       84.01      119.97    115.00 o 
 -10   2   2     1946.98     2079.41    138.82 o 
  -8   2   2    13928.78    14765.78    327.92 o 
  -6   2   2    23061.50    26116.76    372.87 o 
  -4   2   2   115901.77   122352.43   1475.12 o 
  -2   2   2    27836.73    29161.58    636.26 o 
   0   2   2      478.05      908.45    314.42 o 
   2   2   2   169202.55   176287.00   2804.01 o 
   4   2   2    89574.55    88271.04   1293.61 o 
   6   2   2     5474.73     5803.86    203.72 o 
   8   2   2    16171.67    15504.47    328.46 o 
  10   2   2     5918.53     6119.56    334.98 o 
  12   2   2     1419.31     1130.17    169.55 o 
  14   2   2     5203.04     5148.16    278.17 o 
  16   2   2    33175.40    34306.84    915.56 o 
  18   2   2    10000.80    10750.74    515.75 o 
  20   2   2      283.97      471.66    269.28 o 
  22   2   2     8000.27     9269.85    539.93 o 
  24   2   2    12965.33    13217.01    752.61 o 
  26   2   2      360.80      -13.29    402.27 o 
  28   2   2      451.57      545.03    481.09 o 
 -29   3   2       84.90       89.47    347.40 o 
 -27   3   2     2523.14     2262.26    431.81 o 
 -25   3   2      798.84      638.37    328.52 o 
 -23   3   2    11191.83    12683.84    594.45 o 
 -21   3   2     5225.55     5394.60    598.97 o 
 -19   3   2    14967.81    14474.61    458.98 o 
 -17   3   2    58648.84    58862.60    865.05 o 
 -15   3   2    15142.62    15195.14    363.89 o 
 -13   3   2    21936.76    21829.81    415.69 o 
 -11   3   2    46011.91    48434.20    581.34 o 
  -9   3   2      110.49      242.63     68.66 o 
  -7   3   2    44478.17    44716.16    584.57 o 
  -5   3   2     8320.10     8010.40    249.70 o 
  -3   3   2    10730.96    10285.63    219.97 o 
  -1   3   2   287676.53   320333.59   4275.42 o 
   1   3   2   122726.74   128129.85   3537.81 o 
   3   3   2     6931.97     6704.83    552.70 o 
   5   3   2    12102.61    10358.49    244.87 o 
   7   3   2      117.47      -54.83     91.48 o 
   9   3   2      207.71      373.17    103.47 o 
  11   3   2       95.19     -100.62    109.26 o 
  13   3   2    14997.30    14300.38    393.52 o 
  15   3   2    28370.53    30255.81    634.12 o 
  17   3   2      861.69      674.14    274.32 o 
  19   3   2    21184.96    21653.06    734.39 o 
  21   3   2    36434.11    38711.33   1007.48 o 
  23   3   2     1211.26     1197.64    352.35 o 
  25   3   2     3716.20     3718.92    441.47 o 
  27   3   2     1500.18     2030.94    526.20 o 
 -28   4   2     2982.59     3756.08    501.26 o 
 -26   4   2     6874.97     8483.26    993.23 o 
 -24   4   2     5073.53     6422.50    511.28 o 
 -22   4   2     3099.42     3489.66    412.87 o 
 -20   4   2     2531.51     2643.68    292.91 o 
 -18   4   2      562.90      350.50    167.73 o 
 -16   4   2     1585.98     1471.09    184.80 o 
 -14   4   2     2348.18     2379.19    191.75 o 
 -12   4   2     9707.76     7898.26    196.65 o 
 -10   4   2     5996.67     5147.40    160.97 o 
  -8   4   2     3376.80     3244.48    157.87 o 
  -6   4   2     3519.73     2796.02    166.20 o 
  -4   4   2     1906.89     1743.96    125.65 o 
  -2   4   2    18834.18    18209.97    312.88 o 
   0   4   2   114296.12   124903.22   1532.67 o 
   2   4   2    51892.73    52463.97    724.23 o 
   4   4   2     8561.26     7957.04    209.54 o 
   6   4   2    53644.48    52043.30    741.69 o 
   8   4   2    24750.53    22618.00    788.88 o 
  10   4   2    16508.12    17714.82    364.47 o 
  12   4   2    47773.64    45447.76    739.73 o 
  14   4   2    26031.97    24403.66    674.00 o 
  16   4   2     2466.40     2183.92    254.38 o 
  18   4   2     1700.94     1343.23    252.23 o 
  20   4   2        9.93      429.91    306.85 o 
  22   4   2      632.72      323.31    298.03 o 
  24   4   2     1198.51     1047.69    660.18 o 
  26   4   2     2363.27     2585.68    432.48 o 
 -29   5   2     4171.88     5592.65    797.59 o 
 -27   5   2    12842.38    14599.37    695.38 o 
 -25   5   2     1454.51     1448.78    377.30 o 
 -23   5   2      536.15      791.82    313.43 o 
 -21   5   2    10922.30    10203.05    528.76 o 
 -19   5   2      500.99      349.27    216.22 o 
 -17   5   2      519.61      234.29    174.16 o 
 -15   5   2     5722.84     5740.92    260.48 o 
 -13   5   2    11358.76    10909.38    419.57 o 
 -11   5   2    11993.46    12687.47    258.39 o 
  -9   5   2    62067.73    59791.18    818.06 o 
  -7   5   2    22757.63    22251.18    483.62 o 
  -5   5   2      174.14      112.74     96.37 o 
  -3   5   2    11335.85    10308.40    242.65 o 
  -1   5   2      834.60     1110.56    115.60 o 
   1   5   2       53.35     -116.91     79.18 o 
   3   5   2     6660.91     5792.98    233.82 o 
   5   5   2    32763.90    30545.30    521.90 o 
   7   5   2     7972.87     7555.83    249.29 o 
   9   5   2    50687.08    47596.11    739.37 o 
  11   5   2    65900.75    64003.91    931.80 o 
  13   5   2       11.25       -3.80    199.50 o 
  15   5   2    30702.15    30285.23    665.04 o 
  17   5   2     2023.36     1789.90    272.19 o 
  19   5   2     1004.58      835.70    305.69 o 
  21   5   2     1196.11      949.81    333.06 o 
  23   5   2     2695.06     2608.82    415.68 o 
  25   5   2      619.91      278.49    343.57 o 
  27   5   2     1975.27     2573.90    441.46 o 
 -28   6   2      266.29     -295.47    319.52 o 
 -26   6   2     2082.68     2170.85    402.12 o 
 -24   6   2        3.97     -234.49    267.89 o 
 -22   6   2     5310.18     6502.12    834.57 o 
 -20   6   2     6749.94     7498.96    475.25 o 
 -18   6   2     4385.85     4615.45    343.08 o 
 -16   6   2    26343.49    26394.65    524.33 o 
 -14   6   2     4461.87     4963.13    252.51 o 
 -12   6   2     1647.07     2336.81    206.53 o 
 -10   6   2     1866.46     2628.07    173.36 o 
  -8   6   2       45.18     -132.78     91.86 o 
  -6   6   2     8356.76     9397.23    259.09 o 
  -4   6   2     2316.65     2665.11    160.22 o 
  -2   6   2    34642.56    35424.77    504.60 o 
   0   6   2     7476.39     8628.76    460.43 o 
   2   6   2     6707.26     5516.40    200.56 o 
   4   6   2    18533.61    17275.67    348.82 o 
   6   6   2        0.13      -13.83     79.05 o 
   8   6   2    20270.47    18169.51    388.59 o 
  10   6   2     2772.95     3862.36    330.00 o 
  12   6   2    11691.06    11449.23    378.26 o 
  14   6   2       86.09       75.11    179.00 o 
  16   6   2    16590.86    16256.81    503.80 o 
  18   6   2    13653.35    13545.31    476.52 o 
  20   6   2      355.75      459.10    284.75 o 
  22   6   2     7904.21     9851.60    630.17 o 
  24   6   2     1748.96     1244.89    380.68 o 
  26   6   2      661.19      389.98    369.78 o 
 -27   7   2       29.84     -235.15    330.60 o 
 -25   7   2     1572.00     1696.48    383.20 o 
 -23   7   2     1144.56     1731.95    371.37 o 
 -21   7   2      333.19      451.30    300.25 o 
 -19   7   2    12734.05    13324.37    486.92 o 
 -17   7   2    17540.91    18403.71    540.86 o 
 -15   7   2        5.27     -249.17    166.11 o 
 -13   7   2     6556.73     5958.91    305.11 o 
 -11   7   2    19131.12    20062.37    405.08 o 
  -9   7   2      494.16      272.78    123.50 o 
  -7   7   2     1023.60     1179.13    146.30 o 
  -5   7   2    12426.40    11710.78    284.83 o 
  -3   7   2    11861.19    11178.90    265.90 o 
  -1   7   2    10443.14    10676.25    288.01 o 
   1   7   2    85851.70    85493.36   1054.53 o 
   3   7   2    32317.01    33081.89    576.41 o 
   5   7   2     6341.68     5491.48    197.99 o 
   7   7   2    39818.19    38481.89    717.57 o 
   9   7   2     3491.06     3551.06    222.67 o 
  11   7   2     2157.96     2673.85    203.60 o 
  13   7   2     5930.52     6309.64    458.85 o 
  15   7   2     7619.72     8456.79    552.78 o 
  17   7   2     8364.47     8919.47    407.58 o 
  19   7   2    23260.21    24853.82    666.43 o 
  21   7   2     3546.02     4759.85    638.29 o 
  23   7   2     1231.68     1141.86    474.94 o 
  25   7   2     4778.62     6429.67    960.27 o 
 -26   8   2       40.26       61.99    610.10 o 
 -24   8   2      724.28      551.22    450.03 o 
 -22   8   2     4162.16     4172.43    684.80 o 
 -20   8   2      723.07     1005.73    262.74 o 
 -18   8   2     2316.04     2448.82    450.18 o 
 -16   8   2     8760.54     8939.05    510.23 o 
 -14   8   2       16.98     -279.25    226.45 o 
 -12   8   2    15397.52    15095.21    372.03 o 
 -10   8   2    18792.99    16850.01    386.46 o 
  -8   8   2       92.57      -17.62    122.19 o 
  -6   8   2    12263.89    11371.26    301.73 o 
  -4   8   2       57.53      157.03    116.22 o 
  -2   8   2    20580.89    20968.59    344.64 o 
   0   8   2     4089.12     4824.03    220.73 o 
   2   8   2    22123.38    22482.67    417.61 o 
   4   8   2    16255.69    14598.57    332.85 o 
   6   8   2       83.40      -82.26    109.80 o 
   8   8   2    17089.94    16407.32    439.44 o 
  10   8   2       22.24      -81.16    166.25 o 
  12   8   2     3372.08     3061.00    408.34 o 
  14   8   2      345.14      224.70    262.46 o 
  16   8   2     7371.47     7851.10    517.64 o 
  18   8   2      283.21      270.76    283.92 o 
  20   8   2     3641.10     3534.73    436.49 o 
  22   8   2     1951.82     3527.93    590.44 o 
  24   8   2      490.51      298.14    707.88 o 
 -25   9   2      387.22      281.44    454.57 o 
 -23   9   2     2117.61     2812.88    571.45 o 
 -21   9   2       13.66     -357.02    285.09 o 
 -19   9   2      317.62      -72.80    289.99 o 
 -17   9   2     1001.00      899.36    584.29 o 
 -15   9   2    17532.86    18116.47    661.08 o 
 -13   9   2     7699.88     9418.00    542.72 o 
 -11   9   2     5463.57     5865.73    272.35 o 
  -9   9   2    47812.53    47629.39   1207.23 o 
  -7   9   2    20185.70    19819.19    544.13 o 
  -5   9   2     1278.84     1873.13    281.17 o 
  -3   9   2    37751.05    40485.58    640.93 o 
  -1   9   2    11922.76    12939.61    447.90 o 
   1   9   2     3125.71     3738.12    253.89 o 
   3   9   2      704.46      695.57    148.33 o 
   5   9   2     5788.72     5333.17    297.97 o 
   7   9   2       11.37     -112.94    164.43 o 
   9   9   2    16412.11    16569.57    569.26 o 
  11   9   2    11083.11    11618.40    532.25 o 
  13   9   2      241.12      -85.94    253.07 o 
  15   9   2     4961.36     5150.37    456.33 o 
  17   9   2     1678.89     1373.44    343.52 o 
  19   9   2        8.58      -49.02    292.05 o 
  21   9   2      540.99      816.13    459.72 o 
  23   9   2     1243.89     2285.31    575.62 o 
 -24  10   2      823.16     1049.50    464.25 o 
 -22  10   2       34.70     -283.44    296.74 o 
 -20  10   2      113.48     -162.17    292.16 o 
 -18  10   2     1257.38     1209.55    355.01 o 
 -16  10   2     2993.64     3055.68    422.39 o 
 -14  10   2      851.68      897.61    374.03 o 
 -12  10   2    15518.13    15392.41    974.27 o 
 -10  10   2    10176.09    10263.88    473.37 o 
  -8  10   2     3077.55     3571.69    290.81 o 
  -6  10   2    16636.10    16659.17    546.48 o 
  -4  10   2     3151.75     3351.11    278.70 o 
  -2  10   2     1349.15     1562.31    228.25 o 
   0  10   2     5618.41     6135.71    548.87 o 
   2  10   2      181.57       40.92    133.27 o 
   4  10   2     2675.51     3158.49    334.56 o 
   6  10   2     2870.80     3048.02    432.10 o 
   8  10   2     8949.32     8858.26    387.01 o 
  10  10   2     1949.63     1847.91    266.51 o 
  12  10   2     1196.74     1291.41    326.61 o 
  14  10   2      210.44      543.05    309.52 o 
  16  10   2     1518.74     1176.12    335.21 o 
  18  10   2       54.74     -532.53    355.02 o 
  20  10   2     2507.35     2856.06    819.20 o 
  22  10   2      401.41       88.31    468.42 o 
 -23  11   2     1280.54     -223.57    735.35 o 
 -21  11   2      777.29      380.88    471.41 o 
 -19  11   2    11659.71    11848.70   1567.13 o 
 -17  11   2     7337.79     8410.66    779.68 o 
 -15  11   2      589.82      514.91    384.80 o 
 -13  11   2    13012.42    13736.06    774.04 o 
 -11  11   2     3316.57     3598.29    594.48 o 
  -9  11   2      162.84      -63.85    248.09 o 
  -7  11   2      304.64      271.28    205.12 o 
  -5  11   2     5166.53     5604.20    546.71 o 
  -3  11   2     4420.22     5022.15    343.52 o 
  -1  11   2     5097.18     6335.85    372.67 o 
   1  11   2    47949.34    48275.92    896.29 o 
   3  11   2    21815.53    22511.08   1272.65 o 
   5  11   2     1647.23     1974.95    309.13 o 
   7  11   2    17348.38    16481.70    589.70 o 
   9  11   2     4905.78     5531.99    364.20 o 
  11  11   2      979.12      425.04    289.55 o 
  13  11   2     2503.00     2595.92    512.70 o 
  15  11   2     1715.10     2111.34    393.71 o 
  17  11   2     3747.40     3152.35    459.60 o 
  19  11   2     9653.78     8407.82    631.34 o 
  21  11   2     2842.81     2857.16    458.84 o 
 -20  12   2     2684.47     2182.71    581.30 o 
 -18  12   2     1894.12     1965.11    534.43 o 
 -16  12   2    10671.64    11047.70   1386.93 o 
 -14  12   2     4829.81     5702.30    661.81 o 
 -12  12   2      887.23      402.57    383.37 o 
 -10  12   2     7451.93     7442.41    487.01 o 
  -8  12   2     1151.79     1040.29    319.69 o 
  -6  12   2     1235.61     1174.03    370.18 o 
  -4  12   2     1509.99     1961.30    282.13 o 
  -2  12   2    13012.06    13461.13    470.28 o 
   0  12   2      258.76      581.22    257.63 o 
   2  12   2     7274.69     7512.37    499.17 o 
   4  12   2     8587.56     8666.53    513.51 o 
   6  12   2     5995.80     6681.34    486.60 o 
   8  12   2     4955.41     4878.01    535.06 o 
  10  12   2      159.67     -126.34    320.87 o 
  12  12   2      251.57       43.18    338.80 o 
  14  12   2      526.11      200.05    376.93 o 
  16  12   2     4847.90     4752.31    763.36 o 
  18  12   2     2228.37     2454.30    522.95 o 
 -19  13   2       55.10     -370.26    437.11 o 
 -17  13   2       57.59     -564.16    376.10 o 
 -15  13   2     5697.33     5783.69   1194.61 o 
 -13  13   2     1646.30     1595.56    647.81 o 
 -11  13   2     3645.11     2602.10    530.78 o 
  -9  13   2    26280.46    29168.68   1084.45 o 
  -7  13   2     6383.55     7583.39    544.77 o 
  -5  13   2     6912.51     8884.52   1066.60 o 
  -3  13   2    17796.82    19173.56    778.51 o 
  -1  13   2      560.21      557.87    391.02 o 
   1  13   2     1627.80     1625.48    321.54 o 
   3  13   2     1583.66     1288.37    318.64 o 
   5  13   2      267.48      185.89    270.09 o 
   7  13   2      887.43      221.02    287.50 o 
   9  13   2     4121.99     3956.64    584.02 o 
  11  13   2       56.21      -27.22    357.98 o 
  13  13   2      278.07     -252.24    410.23 o 
  15  13   2      446.29     -111.70    392.59 o 
  17  13   2       48.12      -12.13    404.18 o 
 -16  14   2     2265.60     2161.96    567.79 o 
 -14  14   2      187.65     -385.22    381.06 o 
 -12  14   2    12316.88    16069.04    982.88 o 
 -10  14   2     8043.51     9568.71    879.19 o 
  -8  14   2     6328.98     7185.51    813.18 o 
  -6  14   2    18666.26    19540.23    739.63 o 
  -4  14   2     2674.11     2718.24    489.27 o 
  -2  14   2     1477.63     1560.70    435.16 o 
   0  14   2     2676.41     3009.05    426.33 o 
   2  14   2        8.02     -367.77    245.18 o 
   4  14   2        5.81     -266.48    276.20 o 
   6  14   2      653.46      793.69    437.98 o 
   8  14   2     5250.32     6076.09    516.40 o 
  10  14   2       30.65     -240.10    377.10 o 
  12  14   2      823.66       94.25    394.62 o 
  14  14   2     1089.76      366.94    409.22 o 
 -13  15   2      818.87      465.20    491.21 o 
 -11  15   2      922.33      643.34    457.81 o 
  -9  15   2      942.58      178.67    437.77 o 
  -7  15   2      508.24      170.07    297.76 o 
  -5  15   2     1111.10     1079.89    430.10 o 
  -3  15   2     1276.56      912.14    417.02 o 
  -1  15   2      738.26      335.50    376.10 o 
   1  15   2     2074.15     2849.33    432.76 o 
   3  15   2      142.35      -40.41    289.74 o 
   5  15   2      665.39     -224.47    282.27 o 
   7  15   2     1745.68     1443.67    371.74 o 
   9  15   2       61.97     -173.32    374.60 o 
  11  15   2      300.36     -409.71    351.43 o 
  -8  16   2        0.93     -335.08    545.72 o 
  -6  16   2      331.42      127.68    392.97 o 
  -4  16   2      975.13      786.40    446.63 o 
  -2  16   2     6319.99     8115.36    767.72 o 
   0  16   2     1295.74     1378.38    537.37 o 
   2  16   2      687.82      871.47    496.43 o 
   4  16   2     4359.69     5103.91    526.56 o 
   6  16   2     1025.28      944.91    372.22 o 
 -29   1   3     3624.58     4587.46    495.45 o 
 -27   1   3     1959.24     1860.88    348.49 o 
 -25   1   3       50.69       63.31    251.41 o 
 -23   1   3     2725.05     2564.93    320.90 o 
 -21   1   3       43.85     -170.76    247.55 o 
 -19   1   3    16175.54    15540.54    475.48 o 
 -17   1   3     3253.46     3153.74    208.74 o 
 -15   1   3     5976.06     6143.88    379.13 o 
 -13   1   3      807.99      364.99    113.55 o 
 -11   1   3     1674.41     1362.06    128.96 o 
  -9   1   3    68099.21    66091.53    802.07 o 
  -7   1   3    19655.66    19759.81    310.79 o 
  -5   1   3    32654.05    34237.59    492.45 o 
  -3   1   3    37506.93    38898.60    755.85 o 
  -1   1   3    31084.75    33810.46    659.47 o 
   1   1   3   165408.38   187116.23   2198.81 o 
   3   1   3    21081.98    21870.83    343.69 o 
   5   1   3     1878.59     1688.10    120.30 o 
   7   1   3     3090.45     2592.96    146.21 o 
   9   1   3    57421.22    58110.90    852.51 o 
  11   1   3    19810.51    19426.19    497.80 o 
  13   1   3       85.51     -141.35    142.99 o 
  15   1   3     4575.78     5045.63    307.92 o 
  17   1   3     5287.31     6019.58    340.71 o 
  19   1   3     6234.58     7646.86    679.52 o 
  21   1   3        7.66     -155.53    259.83 o 
  23   1   3     1513.46     1043.76    421.41 o 
  25   1   3     2815.20     3292.21    586.74 o 
  27   1   3      627.83     1507.71    725.65 o 
 -30   2   3      159.14      157.95    332.99 o 
 -28   2   3        2.23       95.97    321.83 o 
 -26   2   3       26.22       20.37    405.81 o 
 -24   2   3       13.16     -260.02    217.97 o 
 -22   2   3     1585.69     1137.99    260.75 o 
 -20   2   3     2048.49     2105.41    272.40 o 
 -18   2   3     1456.16     1117.92    177.55 o 
 -16   2   3     2286.35     2464.80    196.43 o 
 -14   2   3     1568.92     1840.67    176.56 o 
 -12   2   3    11797.31    12851.30    291.31 o 
 -10   2   3      422.32      555.00    108.13 o 
  -8   2   3     7166.76     7239.87    191.42 o 
  -6   2   3      429.63      362.56     88.32 o 
  -4   2   3    12396.64    13153.87    284.50 o 
  -2   2   3    65303.82    76084.59   1109.59 o 
   0   2   3    46696.47    53374.91    620.64 o 
   2   2   3      962.48      965.50    131.91 o 
   4   2   3     7497.10     7783.48    177.54 o 
   6   2   3     2494.64     2540.46    135.52 o 
   8   2   3     4079.72     3923.28    180.36 o 
  10   2   3     3824.43     4085.38    221.89 o 
  12   2   3      691.34      341.45    176.15 o 
  14   2   3     3390.72     3423.87    257.08 o 
  16   2   3      102.44     -313.20    208.80 o 
  18   2   3     1743.82     1671.89    322.79 o 
  20   2   3    11814.48    12204.31    687.88 o 
  22   2   3     3726.07     4041.01    621.19 o 
  24   2   3      521.04      530.27    443.88 o 
  26   2   3       84.92      294.04    415.38 o 
 -29   3   3     1289.96     1662.88   1149.09 o 
 -27   3   3      335.44     -119.19    336.39 o 
 -25   3   3     1065.99      914.78    336.56 o 
 -23   3   3      887.17      895.88    266.17 o 
 -21   3   3     1045.58      855.63    246.26 o 
 -19   3   3     5464.68     6134.64    365.38 o 
 -17   3   3     7591.82     7458.37    284.56 o 
 -15   3   3     1645.47     1232.14    167.42 o 
 -13   3   3     5342.02     4721.45    236.59 o 
 -11   3   3     4386.98     3886.27    193.94 o 
  -9   3   3    15620.96    14069.23    282.52 o 
  -7   3   3      288.15      148.65     87.20 o 
  -5   3   3       12.11       23.65     74.66 o 
  -3   3   3     9734.62     9382.87    261.60 o 
  -1   3   3   454546.97   507716.81  13882.93 o 
   1   3   3    56621.27    58639.79    927.75 o 
   3   3   3    20942.47    21829.79    413.02 o 
   5   3   3    20195.46    19877.82    439.61 o 
   7   3   3    19556.70    18774.84    470.56 o 
   9   3   3      277.53       77.27     91.22 o 
  11   3   3      134.34       24.81    122.86 o 
  13   3   3     3740.42     3885.12    268.42 o 
  15   3   3     2739.81     2678.66    333.00 o 
  17   3   3      370.22      441.59    265.81 o 
  19   3   3      211.94      126.97    265.60 o 
  21   3   3     4677.89     4695.70    446.03 o 
  23   3   3      356.34      146.27    294.07 o 
  25   3   3     1656.51     2293.53    612.25 o 
  27   3   3     1872.77     1223.75    508.44 o 
 -30   4   3      467.07      441.33    378.81 o 
 -28   4   3     1149.64     1454.07    442.50 o 
 -26   4   3      684.61      841.80    358.85 o 
 -24   4   3      617.11      806.42    336.57 o 
 -22   4   3     1096.50      302.84    286.03 o 
 -20   4   3      661.21      347.66    210.73 o 
 -18   4   3      399.71      286.55    163.36 o 
 -16   4   3    11080.29    10635.95    320.19 o 
 -14   4   3     4146.36     3852.01    219.89 o 
 -12   4   3      377.02      130.64     88.50 o 
 -10   4   3     6213.51     6053.94    235.67 o 
  -8   4   3      122.75      -13.77     96.27 o 
  -6   4   3    22730.56    20941.89    556.12 o 
  -4   4   3    39136.83    39461.25    786.31 o 
  -2   4   3     1410.73     1307.82    147.12 o 
   0   4   3    95244.53   105950.64   2007.93 o 
   2   4   3    15945.24    16134.92    327.79 o 
   4   4   3     1419.66     1057.46    128.68 o 
   6   4   3       80.66     -132.41    124.85 o 
   8   4   3     5332.94     5367.90    316.28 o 
  10   4   3     7155.36     7095.38    208.99 o 
  12   4   3     2326.55     1964.66    277.17 o 
  14   4   3       83.94      -91.60    240.63 o 
  16   4   3      994.04      686.08    282.15 o 
  18   4   3       35.46      136.41    286.15 o 
  20   4   3     1921.44     1502.91    350.64 o 
  22   4   3      250.07       32.98    298.03 o 
  24   4   3     4034.22     4887.50    513.44 o 
  26   4   3     1383.42     1459.33    421.94 o 
 -29   5   3     1266.75     1250.37    607.08 o 
 -27   5   3     2167.96     2270.05    416.98 o 
 -25   5   3     2051.04     1794.25    509.38 o 
 -23   5   3      269.37     -151.70    260.28 o 
 -21   5   3    17029.67    17654.79   1011.48 o 
 -19   5   3     8822.69     9008.47    346.59 o 
 -17   5   3      203.03       46.40    155.58 o 
 -15   5   3     2656.25     2647.18    209.59 o 
 -13   5   3     6168.96     6479.71    199.40 o 
 -11   5   3     9676.47     9250.94    260.80 o 
  -9   5   3     8006.36     8227.01    271.62 o 
  -7   5   3     4728.91     4650.74    205.16 o 
  -5   5   3    30805.10    32579.56    598.89 o 
  -3   5   3    44444.39    46484.12    666.62 o 
  -1   5   3     1288.93     3160.71    251.31 o 
   1   5   3       99.60       -4.39     94.94 o 
   3   5   3     3468.91     3778.77    284.84 o 
   5   5   3     2191.63     2895.91    176.83 o 
   7   5   3     3607.02     4110.98    255.44 o 
   9   5   3     5140.69     5091.17    365.00 o 
  11   5   3     8526.25     7875.28    377.03 o 
  13   5   3     4798.48     5445.90    385.29 o 
  15   5   3      836.01     1133.86    286.25 o 
  17   5   3    12477.48    12029.96    568.07 o 
  19   5   3     8148.21     8455.64    545.30 o 
  21   5   3     2518.33     3126.31    415.14 o 
  23   5   3     4071.63     4663.72    493.03 o 
  25   5   3      592.58      584.90    359.62 o 
 -28   6   3      180.27      474.12    366.16 o 
 -26   6   3     3447.95     4326.33    668.44 o 
 -24   6   3    10375.86    11529.60    624.42 o 
 -22   6   3     7106.19     7625.11    517.06 o 
 -20   6   3     1403.90     1190.65    263.38 o 
 -18   6   3    12797.24    12060.63    396.20 o 
 -16   6   3    18319.64    17342.09    420.73 o 
 -14   6   3     7776.19     6695.54    358.46 o 
 -12   6   3       30.56       39.44    108.27 o 
 -10   6   3    16736.17    17769.86    360.39 o 
  -8   6   3    13197.05    12543.28    333.24 o 
  -6   6   3    28145.01    27483.66    497.97 o 
  -4   6   3     2743.31     2467.99    152.17 o 
  -2   6   3      503.32      198.13    105.41 o 
   0   6   3      979.66      940.52    129.71 o 
   2   6   3     5042.18     4782.84    233.89 o 
   4   6   3     2585.64     2406.54    202.14 o 
   6   6   3      314.26      -14.03    134.29 o 
   8   6   3     5926.22     5408.92    291.20 o 
  10   6   3      529.22      488.96    195.03 o 
  12   6   3     8623.96     8103.91    404.38 o 
  14   6   3    15213.42    14687.68    543.71 o 
  16   6   3     5440.61     5661.76    446.79 o 
  18   6   3     2271.07     3046.29    321.79 o 
  20   6   3     3900.05     4496.79    464.56 o 
  22   6   3     2065.96     2931.92    416.86 o 
  24   6   3       68.15      513.82    432.65 o 
  26   6   3      198.83      995.50    491.71 o 
 -27   7   3      427.67      593.30    350.74 o 
 -25   7   3      328.92     -194.51    280.79 o 
 -23   7   3     2221.89     2265.15    394.56 o 
 -21   7   3      704.98      659.19    335.04 o 
 -19   7   3      171.33       76.11    215.55 o 
 -17   7   3      160.09      -33.87    249.30 o 
 -15   7   3       49.58     -141.56    160.30 o 
 -13   7   3     1426.05     1237.45    203.47 o 
 -11   7   3     7804.76     7599.16    260.71 o 
  -9   7   3     1853.42     2069.36    209.31 o 
  -7   7   3     1716.23     1808.41    160.58 o 
  -5   7   3      799.05      782.24    177.29 o 
  -3   7   3     3538.01     3596.02    163.51 o 
  -1   7   3     2201.38     2559.93    216.11 o 
   1   7   3      433.91      267.76    124.16 o 
   3   7   3      687.57      483.67    128.24 o 
   5   7   3     3872.35     3660.04    243.61 o 
   7   7   3     1426.06     1270.27    153.98 o 
   9   7   3      983.67      917.52    171.54 o 
  11   7   3     4882.56     5121.42    337.51 o 
  13   7   3      437.05      422.96    192.22 o 
  15   7   3      683.85      324.81    208.96 o 
  17   7   3     4972.24     5578.76    456.61 o 
  19   7   3        0.53     -135.45    268.94 o 
  21   7   3       24.06     -170.10    401.75 o 
  23   7   3      103.44       -7.05    398.77 o 
  25   7   3        9.75      168.88    420.80 o 
 -26   8   3      205.16     -232.29    331.84 o 
 -24   8   3       14.61      -17.64    309.48 o 
 -22   8   3      195.72      188.73    380.73 o 
 -20   8   3     2579.42     2350.22    747.72 o 
 -18   8   3      336.22      210.16    297.01 o 
 -16   8   3     5309.33     5991.20    466.79 o 
 -14   8   3    10064.92     9793.27    383.69 o 
 -12   8   3     8470.18     8933.86    452.34 o 
 -10   8   3     2790.12     3459.55    225.00 o 
  -8   8   3     4910.64     4777.46    241.41 o 
  -6   8   3    11461.48    11026.64    411.38 o 
  -4   8   3     5715.66     5430.01    199.07 o 
  -2   8   3      228.96      -45.06    111.91 o 
   0   8   3     1520.62     1494.20    248.53 o 
   2   8   3    14166.03    13703.01    352.81 o 
   4   8   3    15478.75    15057.49    365.06 o 
   6   8   3     4910.94     5903.20    382.86 o 
   8   8   3     9247.33     9278.25    403.40 o 
  10   8   3     4301.92     4346.31    302.07 o 
  12   8   3     1003.71      960.62    274.58 o 
  14   8   3       13.96     -206.19    222.49 o 
  16   8   3        2.89     -230.94    224.66 o 
  18   8   3       88.90     -320.29    254.82 o 
  20   8   3       76.11     -218.83    269.14 o 
  22   8   3      928.45      649.30    499.87 o 
  24   8   3      824.84     1291.80    538.76 o 
 -25   9   3      166.09     -284.33    382.30 o 
 -23   9   3      101.35     -112.58    381.10 o 
 -21   9   3        2.85     -271.26    279.98 o 
 -19   9   3     2267.83     2241.38    490.71 o 
 -17   9   3     4570.83     4182.44    437.31 o 
 -15   9   3        8.85      -72.51    263.93 o 
 -13   9   3        4.02      169.62    251.48 o 
 -11   9   3    13916.43    13518.48    371.16 o 
  -9   9   3     7394.53     7782.58    330.84 o 
  -7   9   3     1083.80      980.97    198.34 o 
  -5   9   3      415.97      224.30    158.91 o 
  -3   9   3     1979.18     2206.51    204.94 o 
  -1   9   3      700.93      585.23    149.43 o 
   1   9   3      509.27      383.54    140.71 o 
   3   9   3      307.96      207.87    142.44 o 
   5   9   3     1845.63     1708.62    221.97 o 
   7   9   3     4848.27     4755.70    313.92 o 
   9   9   3      983.42      843.23    223.50 o 
  11   9   3      317.44      103.73    249.73 o 
  13   9   3     1338.97     1382.89    303.20 o 
  15   9   3        3.19       16.92    271.05 o 
  17   9   3       85.80       69.86    264.76 o 
  19   9   3       46.39     -150.56    293.26 o 
  21   9   3      429.38      565.23    444.39 o 
  23   9   3      297.00     -313.49    413.12 o 
 -24  10   3     1338.90     1911.43    554.34 o 
 -22  10   3      632.92      511.67    331.26 o 
 -20  10   3      209.55       98.40    384.74 o 
 -18  10   3     1456.18     1475.23    442.93 o 
 -16  10   3      118.97      -96.93    335.74 o 
 -14  10   3     1170.86     1049.55    475.96 o 
 -12  10   3      589.37      512.55    397.31 o 
 -10  10   3     5074.35     5501.25    560.59 o 
  -8  10   3      630.19      618.51    206.10 o 
  -6  10   3     5532.81     5900.81    347.33 o 
  -4  10   3     9323.78     9154.80    300.58 o 
  -2  10   3      285.36      275.47    153.23 o 
   0  10   3      207.96      266.04    148.17 o 
   2  10   3    12078.45    12258.91    391.53 o 
   4  10   3     5659.07     5981.47    563.35 o 
   6  10   3       36.30     -106.85    184.23 o 
   8  10   3     1983.41     2533.96    430.65 o 
  10  10   3      305.08     -166.80    200.38 o 
  12  10   3     2055.70     2217.22    351.88 o 
  14  10   3     6756.45     7052.60    512.98 o 
  16  10   3     1364.45     1167.47    339.57 o 
  18  10   3     1284.96     1156.18    373.94 o 
  20  10   3     3623.80     3203.06    458.65 o 
  22  10   3      864.10      886.52    767.94 o 
 -23  11   3      107.24      330.23    668.01 o 
 -21  11   3     1800.78     1276.74    512.04 o 
 -19  11   3      632.12      537.22    623.30 o 
 -17  11   3      922.22     1012.89    743.97 o 
 -15  11   3       10.88     -277.05    353.47 o 
 -13  11   3     3698.97     3787.47    553.11 o 
 -11  11   3     1098.82      842.43    285.52 o 
  -9  11   3     4216.58     4381.67    336.18 o 
  -7  11   3     5765.78     4989.97    604.98 o 
  -5  11   3      130.57      141.13    187.98 o 
  -3  11   3     6748.26     7442.43    369.87 o 
  -1  11   3     1553.68     1801.45    251.55 o 
   1  11   3      458.11      217.47    235.95 o 
   3  11   3     1191.51     1243.48    286.43 o 
   5  11   3       49.60     -220.07    185.09 o 
   7  11   3      142.64     -171.93    191.90 o 
   9  11   3     3310.21     3579.39    358.15 o 
  11  11   3     2330.89     2075.03    342.27 o 
  13  11   3      341.95     -122.03    260.01 o 
  15  11   3      482.75      629.21    310.69 o 
  17  11   3     1550.08     1193.33    379.87 o 
  19  11   3     1370.68     1056.60    384.27 o 
 -20  12   3       62.24     -294.79    635.42 o 
 -18  12   3      207.59      110.39    421.54 o 
 -16  12   3      612.48       53.74    414.17 o 
 -14  12   3       75.31     -197.97    344.14 o 
 -12  12   3       30.91     -121.35    457.10 o 
 -10  12   3      357.77      343.95    288.82 o 
  -8  12   3     1073.06     1115.99    303.73 o 
  -6  12   3      538.25      556.91    224.83 o 
  -4  12   3      403.61       62.12    199.56 o 
  -2  12   3     3668.00     4348.17    346.70 o 
   0  12   3      218.56      329.85    253.30 o 
   2  12   3     2200.58     2157.02    325.69 o 
   4  12   3     9054.33     8496.21    861.05 o 
   6  12   3     2352.17     2127.51    350.80 o 
   8  12   3     6954.13     7372.39    743.57 o 
  10  12   3     1560.90     1165.60    406.19 o 
  12  12   3       77.10     -265.64    304.23 o 
  14  12   3        4.81     -204.53    337.54 o 
  16  12   3       37.31       71.77    384.99 o 
  18  12   3        1.44      100.68    391.72 o 
 -19  13   3      632.31      768.23    482.30 o 
 -17  13   3      615.21     -276.80    635.96 o 
 -15  13   3      376.58     -329.46    376.82 o 
 -13  13   3     2358.67     2337.00    534.70 o 
 -11  13   3     1672.76     1868.96    516.28 o 
  -9  13   3      381.54      287.98    289.52 o 
  -7  13   3       15.34      219.97    274.60 o 
  -5  13   3      371.71      319.46    240.44 o 
  -3  13   3      293.37      258.85    261.03 o 
  -1  13   3     1077.01      769.17    279.09 o 
   1  13   3      166.84      222.04    246.58 o 
   3  13   3      444.18      294.98    266.12 o 
   5  13   3     1505.28     1529.39    329.75 o 
   7  13   3    15853.17    15061.42    620.16 o 
   9  13   3     3785.25     3041.37    514.41 o 
  11  13   3      884.33      215.74    355.75 o 
  13  13   3      842.25      535.95    383.14 o 
  15  13   3      708.14       99.83    382.62 o 
 -16  14   3       78.15     -266.95    459.80 o 
 -14  14   3      675.41      440.63    445.84 o 
 -12  14   3      143.51      248.45    417.68 o 
 -10  14   3      268.75      242.70    413.77 o 
  -8  14   3      747.36      381.88    316.11 o 
  -6  14   3     4312.07     5450.72    667.66 o 
  -4  14   3     2433.48     3158.95    513.44 o 
  -2  14   3      787.83     1193.30    328.48 o 
   0  14   3     3470.60     3961.25    433.42 o 
   2  14   3     1549.00     1815.60    434.42 o 
   4  14   3      254.38     -152.08    272.48 o 
   6  14   3     1413.68     1187.80    346.06 o 
   8  14   3      179.48      -62.57    337.77 o 
  10  14   3       90.20     -420.97    430.71 o 
  12  14   3      384.40      141.75    377.84 o 
  14  14   3      451.29      279.60    516.63 o 
 -13  15   3      138.07      469.33    472.00 o 
 -11  15   3     2966.29     2669.18    586.99 o 
  -9  15   3     3982.57     4375.23    642.64 o 
  -7  15   3     3481.49     3095.03    537.39 o 
  -5  15   3      410.45      -24.19    356.33 o 
  -3  15   3     5347.45     5237.12    632.31 o 
  -1  15   3     3397.96     5462.12    680.61 o 
   1  15   3     1260.53      908.38    341.16 o 
   3  15   3      104.65       96.80    298.04 o 
   5  15   3     1960.63     2155.73    398.83 o 
   7  15   3      222.03      164.88    309.55 o 
   9  15   3      257.71      345.81    389.71 o 
  -8  16   3        0.41     -714.88    519.86 o 
  -6  16   3     1476.45      884.72    438.97 o 
  -4  16   3     1431.34     1953.02    524.70 o 
  -2  16   3       31.21     -109.90    366.86 o 
   0  16   3      814.08      839.90    777.91 o 
   2  16   3      988.77       20.87    317.57 o 
   4  16   3       35.35     -291.10    285.27 o 
 -30   0   4     1711.03     1865.58    767.14 o 
 -28   0   4      178.18     -372.61    382.01 o 
 -26   0   4        2.20      -93.03    321.83 o 
 -24   0   4    11264.70    11126.29    687.86 o 
 -22   0   4    17780.28    18562.20    793.50 o 
 -20   0   4     4919.68     5026.30    475.02 o 
 -18   0   4   115190.91   112279.49   3215.07 o 
 -16   0   4    24850.44    23426.39    755.29 o 
 -14   0   4     5209.90     5702.87    392.36 o 
 -12   0   4   195523.70   191209.75   3370.70 o 
 -10   0   4      245.34      248.89    143.26 o 
  -8   0   4    13863.73    13911.22    977.51 o 
  -6   0   4     2292.38     3182.75    314.07 o 
  -4   0   4    31082.22    36658.75   1062.89 o 
  -2   0   4    27764.39    30041.12    891.04 o 
   0   0   4      357.92      750.77    131.38 o 
   2   0   4    11340.84    10076.08    306.33 o 
   4   0   4    35297.60    37016.07   1240.67 o 
   6   0   4      812.42     1298.81    170.68 o 
   8   0   4    66107.65    66298.02   2094.00 o 
  10   0   4    58946.45    63151.41   1322.64 o 
  12   0   4     2317.82     2055.60    293.54 o 
  14   0   4     9331.30     8390.61    535.76 o 
  16   0   4    10990.78    11164.77    574.18 o 
  18   0   4    16310.06    17814.46    744.77 o 
  20   0   4    20105.34    23123.97   1386.12 o 
  22   0   4     8237.19     9047.78   1019.80 o 
  24   0   4     4205.46     4789.21    842.56 o 
  26   0   4     6331.54     8095.33   1076.36 o 
 -31   1   4       95.39      193.73    379.29 o 
 -29   1   4     1711.51     2431.13    454.50 o 
 -27   1   4      921.85      789.14    307.60 o 
 -25   1   4    13975.42    14415.85    538.94 o 
 -23   1   4      142.46     -102.24    219.85 o 
 -21   1   4    15750.03    14781.52    493.31 o 
 -19   1   4    19582.82    17793.79    509.02 o 
 -17   1   4    10542.82     9402.99    351.53 o 
 -15   1   4   100552.12    96516.42   1195.23 o 
 -13   1   4    15376.10    13958.00    308.58 o 
 -11   1   4    79350.13    80292.65    975.05 o 
  -9   1   4    48054.11    46228.85    692.51 o 
  -7   1   4       66.57       87.77     92.91 o 
  -5   1   4    10985.05    10416.18    329.85 o 
  -3   1   4      586.01      950.20    140.94 o 
  -1   1   4     8431.74     7356.82    257.44 o 
   1   1   4    54188.37    59633.00    781.70 o 
   3   1   4    24519.60    22974.45    370.89 o 
   5   1   4    10954.02    10549.54    242.39 o 
   7   1   4     3086.63     2863.48    159.85 o 
   9   1   4      213.05       38.93    104.40 o 
  11   1   4      345.40      203.17    137.41 o 
  13   1   4     4769.49     4922.79    286.97 o 
  15   1   4      324.47      -41.83    164.87 o 
  17   1   4    22739.06    22733.84    691.99 o 
  19   1   4     2735.72     3497.46    394.09 o 
  21   1   4     2744.20     3462.64    538.34 o 
  23   1   4    15393.90    17744.11   1152.05 o 
  25   1   4      795.68      950.90    477.51 o 
  27   1   4     2348.89     3145.35    589.47 o 
 -30   2   4      249.04      333.30    333.38 o 
 -28   2   4     9152.68    10695.35    794.58 o 
 -26   2   4    14342.01    15670.93    573.06 o 
 -24   2   4       14.00     -123.17    232.32 o 
 -22   2   4    16408.05    15810.72    603.47 o 
 -20   2   4    11083.96    10154.01    404.89 o 
 -18   2   4     3575.24     3914.92    245.22 o 
 -16   2   4     1127.63     1021.37    161.52 o 
 -14   2   4    48496.42    46845.63    684.66 o 
 -12   2   4    56141.31    58929.36    781.81 o 
 -10   2   4     6076.97     6661.42    252.19 o 
  -8   2   4    82950.75    79366.67   1384.20 o 
  -6   2   4    32522.16    30626.75    481.65 o 
  -4   2   4    19014.94    20638.62    414.54 o 
  -2   2   4   125919.33   138612.22   2379.92 o 
   0   2   4    81487.40    90281.91   1130.76 o 
   2   2   4    12374.00    11861.98    233.58 o 
   4   2   4     1310.05     1187.71    101.50 o 
   6   2   4     9558.87     7940.82    216.44 o 
   8   2   4    17356.55    18223.68    374.54 o 
  10   2   4    74633.90    73135.93   1049.77 o 
  12   2   4    53323.99    52630.40    849.89 o 
  14   2   4     2716.72     3030.72    249.35 o 
  16   2   4    26458.93    26147.03    751.96 o 
  18   2   4      396.21      283.69    291.61 o 
  20   2   4       31.56        3.10    275.59 o 
  22   2   4     1369.63     1508.73    474.79 o 
  24   2   4     1315.79     1765.96    518.59 o 
  26   2   4      639.54      946.89    471.15 o 
 -29   3   4     4627.82     5512.27    524.59 o 
 -27   3   4      175.30       90.38    318.20 o 
 -25   3   4    10355.78    11525.19    594.07 o 
 -23   3   4       41.69     -195.42    208.88 o 
 -21   3   4     2008.87     1583.35    276.78 o 
 -19   3   4     4498.77     4461.35    276.80 o 
 -17   3   4     9907.74     9606.43    311.55 o 
 -15   3   4     6235.62     5583.07    245.49 o 
 -13   3   4     5992.96     6918.40    241.50 o 
 -11   3   4    54423.41    48935.09    678.06 o 
  -9   3   4    42407.11    40374.98    636.66 o 
  -7   3   4     1002.65      651.57    108.32 o 
  -5   3   4    47097.10    46377.70   1035.00 o 
  -3   3   4    35663.08    33872.96    599.73 o 
  -1   3   4   225908.05   260837.16   3062.12 o 
   1   3   4     4327.56     4807.58    232.74 o 
   3   3   4    27881.53    26923.55    412.79 o 
   5   3   4    11861.27    13073.87    374.53 o 
   7   3   4    12292.88    11173.73    326.11 o 
   9   3   4    26927.55    24495.63    460.41 o 
  11   3   4      887.92      805.07    145.81 o 
  13   3   4    26036.81    24875.84   1613.13 o 
  15   3   4     1820.77     1797.24    299.77 o 
  17   3   4    14925.97    14817.70    594.08 o 
  19   3   4     3801.26     3763.53    410.37 o 
  21   3   4      168.04       66.25    299.19 o 
  23   3   4     6490.07     7165.99    560.55 o 
  25   3   4      294.17     -174.74    413.28 o 
 -30   4   4      973.01     1060.01    374.32 o 
 -28   4   4        5.26     -286.15    331.50 o 
 -26   4   4       22.67     -119.46    299.71 o 
 -24   4   4     4382.55     5257.65    568.42 o 
 -22   4   4     1774.10     1100.78    268.61 o 
 -20   4   4     2206.57     2276.12    278.49 o 
 -18   4   4    38440.66    39452.29    743.78 o 
 -16   4   4    25074.68    24847.68    493.63 o 
 -14   4   4      172.55       -8.00    123.90 o 
 -12   4   4    28485.40    25957.14    513.50 o 
 -10   4   4     7057.69     6422.70    239.09 o 
  -8   4   4      323.42       27.90     94.43 o 
  -6   4   4      532.39      519.71    139.26 o 
  -4   4   4     7686.78     6885.92    362.14 o 
  -2   4   4     3731.71     4923.23    289.79 o 
   0   4   4   180170.06   192936.66   2055.90 o 
   2   4   4    48881.27    50151.03    719.40 o 
   4   4   4    11618.99    10763.27    321.73 o 
   6   4   4    32683.50    31922.72    647.06 o 
   8   4   4    15673.47    14848.77    437.89 o 
  10   4   4     3367.09     4090.41    308.76 o 
  12   4   4      823.57      619.28    232.93 o 
  14   4   4    13266.53    13070.46    660.93 o 
  16   4   4     5175.34     5992.08    441.34 o 
  18   4   4     5234.05     5597.50    462.84 o 
  20   4   4     9309.27    11311.82    980.69 o 
  22   4   4     4960.23     5891.75    516.91 o 
  24   4   4      386.41      -46.14    313.17 o 
  26   4   4     2373.03     1982.85    795.42 o 
 -29   5   4       24.19     -142.20    352.87 o 
 -27   5   4        0.48     -425.62    283.75 o 
 -25   5   4      303.50      148.55    318.44 o 
 -23   5   4     3128.33     2697.04    397.47 o 
 -21   5   4    16011.83    16980.29    533.95 o 
 -19   5   4    28875.45    29080.46    582.75 o 
 -17   5   4     1702.05     1449.75    201.55 o 
 -15   5   4    68571.23    67074.13    941.83 o 
 -13   5   4    24905.76    23637.49    512.19 o 
 -11   5   4      120.67      -20.48    121.16 o 
  -9   5   4     3409.22     3431.93    222.46 o 
  -7   5   4     6998.31     6318.08    221.27 o 
  -5   5   4     7493.44     8654.90    237.58 o 
  -3   5   4    71271.65    81321.74   1280.30 o 
  -1   5   4   185187.97   191081.92   5834.06 o 
   1   5   4     1837.09     1966.32    324.85 o 
   3   5   4    60528.05    61408.59    746.81 o 
   5   5   4    76488.61    75851.08   1105.86 o 
   7   5   4     1851.58     1948.36    214.63 o 
   9   5   4     2512.92     2568.90    257.28 o 
  11   5   4       96.78      201.56    201.82 o 
  13   5   4      867.35     1063.10    270.35 o 
  15   5   4     5786.07     6045.46    572.40 o 
  17   5   4    13051.40    12655.00    594.39 o 
  19   5   4     3757.47     4205.25    436.22 o 
  21   5   4       17.01      213.71    320.74 o 
  23   5   4     5945.62     6745.49    565.17 o 
  25   5   4     2200.20     3015.29    470.31 o 
 -28   6   4     1307.35     1904.10    429.91 o 
 -26   6   4     5176.27     6647.02    554.68 o 
 -24   6   4        0.50       64.08    275.60 o 
 -22   6   4      292.50      391.78    280.39 o 
 -20   6   4     1129.94     1060.58    262.96 o 
 -18   6   4      100.15     -224.69    153.48 o 
 -16   6   4      501.30      265.29    186.16 o 
 -14   6   4    22852.09    21948.03    519.94 o 
 -12   6   4    18134.57    17679.86    370.79 o 
 -10   6   4     2560.51     2899.53    213.78 o 
  -8   6   4    49542.64    48471.94    765.93 o 
  -6   6   4    25132.14    26374.21    481.81 o 
  -4   6   4    20065.18    21784.85    576.63 o 
  -2   6   4    78471.70    82035.72   1484.54 o 
   0   6   4    17883.72    21529.17   1115.14 o 
   2   6   4    18981.72    18534.23    480.43 o 
   4   6   4     2110.09     2481.99    261.11 o 
   6   6   4     6796.71     5961.30    243.52 o 
   8   6   4     1815.02     1989.89    236.39 o 
  10   6   4    23932.36    22686.00    598.35 o 
  12   6   4     5567.99     6530.47    408.09 o 
  14   6   4      226.27      112.10    274.66 o 
  16   6   4     7486.18     7999.69    506.99 o 
  18   6   4      569.27      182.97    293.74 o 
  20   6   4     4548.07     5777.01    889.68 o 
  22   6   4     4852.65     4056.70    630.15 o 
  24   6   4      881.27      886.57    467.96 o 
 -27   7   4      164.80      338.69    333.34 o 
 -25   7   4     5944.76     7091.80    564.40 o 
 -23   7   4     7925.74     8724.77    577.01 o 
 -21   7   4     2193.08     1854.42    349.94 o 
 -19   7   4      459.00      496.03    275.99 o 
 -17   7   4     1567.23     1869.79    257.20 o 
 -15   7   4     2192.81     1760.05    236.30 o 
 -13   7   4     8985.13     8205.11    274.11 o 
 -11   7   4    49213.66    47983.72    715.96 o 
  -9   7   4    31816.71    30049.17    887.43 o 
  -7   7   4     6477.53     5839.24    315.23 o 
  -5   7   4    59823.07    56345.79    837.24 o 
  -3   7   4    31229.32    33410.48    597.76 o 
  -1   7   4     1075.02     2605.21    320.98 o 
   1   7   4      164.93      189.03    219.20 o 
   3   7   4     8900.78     7964.83    356.01 o 
   5   7   4      105.33      -72.49     99.50 o 
   7   7   4    45280.17    44667.85    725.39 o 
   9   7   4    47268.87    44822.87    955.04 o 
  11   7   4        7.70      291.35    285.25 o 
  13   7   4    21179.56    21854.47    852.93 o 
  15   7   4    10764.29    11052.11    655.00 o 
  17   7   4        4.69     -339.72    232.94 o 
  19   7   4      336.20      284.08    306.06 o 
  21   7   4      106.33       20.78    439.12 o 
  23   7   4        0.19     -567.48    378.32 o 
 -26   8   4      810.00      529.06    630.84 o 
 -24   8   4      922.46      468.67    411.04 o 
 -22   8   4     1064.21     1900.67    776.29 o 
 -20   8   4      132.94     -313.68    254.48 o 
 -18   8   4     1065.86      518.55    285.97 o 
 -16   8   4      201.24     -273.48    182.32 o 
 -14   8   4     4825.78     5390.12    318.20 o 
 -12   8   4     6810.77     6359.42    395.54 o 
 -10   8   4     1691.09     1933.48    194.77 o 
  -8   8   4    21874.87    20926.96    415.14 o 
  -6   8   4     7209.73     7066.55    252.80 o 
  -4   8   4     4148.49     4974.18    284.10 o 
  -2   8   4     7553.71     8092.16    294.11 o 
   0   8   4     9580.89     9352.93    302.13 o 
   2   8   4     9283.24     9279.45    298.98 o 
   4   8   4      719.91      711.52    200.59 o 
   6   8   4    38816.00    39135.31    831.19 o 
   8   8   4    13901.84    13694.77    483.21 o 
  10   8   4     3668.17     4430.27    353.25 o 
  12   8   4     8874.57     9061.74    609.87 o 
  14   8   4      908.27      853.44    281.07 o 
  16   8   4     2489.48     2705.00    368.13 o 
  18   8   4       11.30      -52.03    322.09 o 
  20   8   4      311.35      -58.93    390.66 o 
  22   8   4       90.15     -624.92    429.11 o 
 -25   9   4      161.47     -502.94    396.33 o 
 -23   9   4      130.14      166.07    407.17 o 
 -21   9   4     3949.36     4637.34    481.77 o 
 -19   9   4     1705.30     1211.97    334.82 o 
 -17   9   4     1712.91     1640.79    427.82 o 
 -15   9   4     5652.88     6046.31    569.30 o 
 -13   9   4     5930.03     6288.93    449.36 o 
 -11   9   4        1.07     -206.39    251.16 o 
  -9   9   4       94.61      -49.56    175.50 o 
  -7   9   4     2300.42     2557.59    249.60 o 
  -5   9   4      670.98      731.49    183.60 o 
  -3   9   4    10782.32    11257.72    360.09 o 
  -1   9   4    58324.81    59029.06    938.18 o 
   1   9   4     6076.79     7083.73    288.74 o 
   3   9   4    40675.07    39679.57    837.95 o 
   5   9   4    63590.93    64581.54   1952.55 o 
   7   9   4     8864.63     9002.30    424.39 o 
   9   9   4      497.58      699.69    437.28 o 
  11   9   4      618.45      411.57    353.63 o 
  13   9   4      433.23      208.41    259.07 o 
  15   9   4     3328.87     2983.05    382.70 o 
  17   9   4     7876.37     7577.47    679.93 o 
  19   9   4      196.81      211.72    322.43 o 
  21   9   4     2888.31     2767.66    927.94 o 
 -24  10   4      291.98      449.29    635.69 o 
 -22  10   4      895.88      418.92    403.66 o 
 -20  10   4      525.68     -263.78    354.49 o 
 -18  10   4     1765.82     1316.67    461.93 o 
 -16  10   4       72.71       16.00    339.92 o 
 -14  10   4      720.49      422.08    368.63 o 
 -12  10   4     2942.20     3043.66    359.75 o 
 -10  10   4      141.36      -39.78    183.19 o 
  -8  10   4     1198.99      905.22    272.54 o 
  -6  10   4     3481.22     3761.10    290.37 o 
  -4  10   4    19301.94    19211.99    438.88 o 
  -2  10   4     5231.92     6130.61    288.23 o 
   0  10   4     8604.96     8699.25    300.50 o 
   2  10   4    25365.45    23832.70    596.17 o 
   4  10   4     1106.26     1482.34    259.32 o 
   6  10   4     9519.66     9358.87    635.43 o 
   8  10   4      490.42      331.39    208.69 o 
  10  10   4       40.72     -260.40    191.68 o 
  12  10   4      728.72      849.96    290.23 o 
  14  10   4       13.32     -236.31    251.30 o 
  16  10   4     1376.96     1176.32    361.71 o 
  18  10   4      308.34     -111.58    278.50 o 
  20  10   4     1086.86     1164.46    426.84 o 
 -23  11   4     3700.78     2588.54    842.02 o 
 -21  11   4      173.10     -603.70    505.86 o 
 -19  11   4     1011.72      328.03    436.27 o 
 -17  11   4       12.26     -283.19    366.05 o 
 -15  11   4     1487.63      953.60    453.33 o 
 -13  11   4      106.92     -484.44    322.96 o 
 -11  11   4    17475.59    18793.08   1196.92 o 
  -9  11   4     2524.63     2385.40    286.88 o 
  -7  11   4     9061.21     8636.27    391.20 o 
  -5  11   4     5870.76     6625.82    452.16 o 
  -3  11   4     1233.63     1343.47    243.52 o 
  -1  11   4    12265.67    12532.81    510.36 o 
   1  11   4      262.37        2.11    167.77 o 
   3  11   4     5740.68     6150.33    826.02 o 
   5  11   4     4863.32     5086.53    399.28 o 
   7  11   4     9562.96     9048.37    395.85 o 
   9  11   4     9209.50     8319.43    470.43 o 
  11  11   4     1451.56      879.63    321.72 o 
  13  11   4     5273.20     6715.90    528.28 o 
  15  11   4     2943.41     2707.33    528.80 o 
  17  11   4       53.72       16.13    288.78 o 
  19  11   4      135.05      142.04    329.01 o 
 -20  12   4      259.62       95.79    431.24 o 
 -18  12   4        1.54     -373.16    394.63 o 
 -16  12   4      670.08      651.78    446.55 o 
 -14  12   4      370.90      499.99    424.97 o 
 -12  12   4      202.83     -196.15    343.71 o 
 -10  12   4     3288.83     3505.58    403.82 o 
  -8  12   4     9814.63    11011.63    444.89 o 
  -6  12   4      399.48      268.68    222.86 o 
  -4  12   4     5430.31     6533.87    406.12 o 
  -2  12   4     4328.60     4914.25    415.13 o 
   0  12   4     1841.78     1453.92    308.11 o 
   2  12   4     3548.56     3412.75    362.93 o 
   4  12   4       23.28     -254.37    231.44 o 
   6  12   4     5355.78     5507.12    466.69 o 
   8  12   4       30.40       35.83    246.77 o 
  10  12   4      969.06     1431.63    404.25 o 
  12  12   4     4358.14     4606.62    652.66 o 
  14  12   4        0.33     -398.43    265.62 o 
  16  12   4     1735.33     1410.56    386.66 o 
 -19  13   4      688.44      332.36    474.12 o 
 -17  13   4      750.82      -45.59    419.70 o 
 -15  13   4     1223.79      614.22    474.98 o 
 -13  13   4        8.51      -68.09    498.58 o 
 -11  13   4     1579.66     1149.17    476.17 o 
  -9  13   4      171.37      -98.52    256.71 o 
  -7  13   4     1134.67     1470.06    545.77 o 
  -5  13   4      188.92      633.23    281.03 o 
  -3  13   4     8258.19     8798.83    515.23 o 
  -1  13   4     9961.82    10528.85    508.89 o 
   1  13   4        7.96      212.50    270.65 o 
   3  13   4     8901.40     9799.13    611.69 o 
   5  13   4    10041.73     9709.43   1657.67 o 
   7  13   4      173.36      -86.71    261.76 o 
   9  13   4     1885.33     2164.54    477.27 o 
  11  13   4      744.25      514.81    378.11 o 
  13  13   4      138.34     -215.52    325.08 o 
  15  13   4       42.13     -101.31    364.21 o 
 -16  14   4     1116.41     1243.85    530.09 o 
 -14  14   4      615.62     -106.49    411.35 o 
 -12  14   4     1697.85      602.02    461.57 o 
 -10  14   4      356.93     -327.23    707.61 o 
  -8  14   4       38.46       15.51    284.99 o 
  -6  14   4     2384.32     3001.88    514.27 o 
  -4  14   4     2752.17     4153.65    479.44 o 
  -2  14   4       58.11      -23.38    275.99 o 
   0  14   4     7657.72     8354.09    868.74 o 
   2  14   4    15209.16    15250.98    635.13 o 
   4  14   4     2021.99     2136.55    373.68 o 
   6  14   4     5000.30     4574.18    647.48 o 
   8  14   4     5079.81     3340.21    558.83 o 
  10  14   4       92.60     -115.20    356.94 o 
  12  14   4       13.71     -282.90    293.16 o 
 -13  15   4      580.01      151.15    440.29 o 
 -11  15   4      868.11      151.00    416.04 o 
  -9  15   4       15.97     -260.20    523.63 o 
  -7  15   4     2441.83     2762.74    521.55 o 
  -5  15   4     1741.15     2130.21    493.52 o 
  -3  15   4     1285.83     1168.41    700.87 o 
  -1  15   4     2374.53     2641.86    397.01 o 
   1  15   4       11.73     -214.12    279.34 o 
   3  15   4     1701.12     1187.76    352.87 o 
   5  15   4     2371.56     1938.81    450.91 o 
   7  15   4      237.38      -31.85    381.96 o 
   9  15   4     3298.42     2271.50    516.71 o 
  -8  16   4     9171.23    11771.79    893.97 o 
  -6  16   4     2308.41     2464.43    536.37 o 
  -4  16   4     1163.57      739.57    429.92 o 
  -2  16   4      326.29      206.33    398.07 o 
   0  16   4      332.94       -4.72    291.43 o 
   2  16   4      995.95      438.89    343.57 o 
   4  16   4     1395.87     1095.71    377.80 o 
 -31   1   5      547.79     1284.85    433.00 o 
 -29   1   5      327.76     -141.26    290.85 o 
 -27   1   5     1292.82     1293.06    322.30 o 
 -25   1   5      363.07      254.89    242.63 o 
 -23   1   5     5278.50     6393.87    418.48 o 
 -21   1   5      550.81      112.11    201.49 o 
 -19   1   5      502.51       98.47    194.47 o 
 -17   1   5    11023.98    10375.92    365.68 o 
 -15   1   5    29786.84    28506.52    575.86 o 
 -13   1   5     4390.77     3506.99    221.84 o 
 -11   1   5      720.33      666.04    156.60 o 
  -9   1   5      331.94      221.37    111.12 o 
  -7   1   5     9967.50     8903.13    338.07 o 
  -5   1   5    30164.23    31112.53    700.12 o 
  -3   1   5     1569.45     2976.51    237.58 o 
  -1   1   5     3052.87     3142.56    165.09 o 
   1   1   5     4443.53     4436.36    162.23 o 
   3   1   5     1012.30     1486.73    119.43 o 
   5   1   5     7997.85     7206.37    215.44 o 
   7   1   5     5144.90     5031.29    244.94 o 
   9   1   5    15222.00    16837.55    479.22 o 
  11   1   5     5909.92     5409.05    274.41 o 
  13   1   5     7207.23     6179.67    298.70 o 
  15   1   5     3644.91     3264.95    360.77 o 
  17   1   5     2177.28     2616.43    357.85 o 
  19   1   5      377.24     1005.50    430.62 o 
  21   1   5     3576.94     3182.70    526.45 o 
  23   1   5     5773.62     6378.74    765.25 o 
  25   1   5      786.89      618.77    473.52 o 
 -30   2   5        2.26     -368.55    309.78 o 
 -28   2   5       37.01     -380.09    253.39 o 
 -26   2   5       40.67     -355.24    236.83 o 
 -24   2   5     2739.34     2441.71    339.10 o 
 -22   2   5     5233.90     4975.26    375.62 o 
 -20   2   5      552.13      180.73    206.40 o 
 -18   2   5     3684.59     3823.11    243.44 o 
 -16   2   5     5681.73     6116.02    289.46 o 
 -14   2   5     1516.25     1891.41    202.34 o 
 -12   2   5      173.41      -39.76     99.40 o 
 -10   2   5    11021.91    10254.32    282.01 o 
  -8   2   5       18.25      -83.87     77.72 o 
  -6   2   5     1089.98     1643.86    194.25 o 
  -4   2   5    16927.04    17019.22    460.11 o 
  -2   2   5       17.30      314.44    132.52 o 
   0   2   5     1279.01     2384.47    131.51 o 
   2   2   5    37084.48    39948.29    914.77 o 
   4   2   5     5445.40     5789.79    188.18 o 
   6   2   5     1514.46     2076.90    202.71 o 
   8   2   5     2385.65     2711.79    186.71 o 
  10   2   5     5005.97     5150.70    237.36 o 
  12   2   5        4.84      -61.39    132.69 o 
  14   2   5     1194.92     1092.50    273.95 o 
  16   2   5       25.83     -196.65    249.86 o 
  18   2   5      126.02       56.79    268.13 o 
  20   2   5      142.35      -90.20    267.12 o 
  22   2   5      704.14      332.86    416.87 o 
  24   2   5      814.73     1376.26    506.58 o 
  26   2   5     1252.11     1661.26    505.81 o 
 -29   3   5        0.95     -115.90    334.03 o 
 -27   3   5      634.88      551.86    352.97 o 
 -25   3   5     7875.07     8296.89    476.30 o 
 -23   3   5      979.02      923.49    286.84 o 
 -21   3   5     1939.74     1933.65    297.89 o 
 -19   3   5     3396.89     3721.70    264.06 o 
 -17   3   5    10015.20    10371.24    331.72 o 
 -15   3   5     3714.67     3976.18    227.11 o 
 -13   3   5    24627.88    25615.60    519.40 o 
 -11   3   5     1660.75     1834.41    172.80 o 
  -9   3   5      882.87     1193.57    139.02 o 
  -7   3   5     9929.15    10223.94    262.47 o 
  -5   3   5     9224.69     8610.65    279.12 o 
  -3   3   5    49091.38    50900.73    841.75 o 
  -1   3   5     2902.37     3615.01    166.79 o 
   1   3   5      337.18      682.80    120.76 o 
   3   3   5    21523.63    21855.29    538.08 o 
   5   3   5    39646.20    39231.93    589.08 o 
   7   3   5     1168.33     1311.74    258.70 o 
   9   3   5     2985.33     2839.65    182.50 o 
  11   3   5    11419.32    11804.26    443.32 o 
  13   3   5    13878.71    12881.38    506.24 o 
  15   3   5     7564.47     7653.29    448.67 o 
  17   3   5      599.27      704.45    305.60 o 
  19   3   5      203.03      -52.65    291.27 o 
  21   3   5     1892.74     1899.91    371.98 o 
  23   3   5     1015.28      379.42    451.31 o 
  25   3   5      442.45      217.43    443.52 o 
 -30   4   5     1514.87     1104.45    402.91 o 
 -28   4   5     1901.72     1778.86    408.55 o 
 -26   4   5       72.05     -164.10    376.34 o 
 -24   4   5       68.47     -225.05    225.37 o 
 -22   4   5     1077.08      764.11    256.02 o 
 -20   4   5     6966.33     7148.63    376.51 o 
 -18   4   5     4765.85     4736.18    276.64 o 
 -16   4   5      310.07      322.13    158.13 o 
 -14   4   5        9.88     -185.53    123.68 o 
 -12   4   5       10.11     -181.01    120.67 o 
 -10   4   5      360.43      232.91    122.53 o 
  -8   4   5    16439.87    15409.82    346.21 o 
  -6   4   5    14465.89    13835.07    945.53 o 
  -4   4   5      771.87     1063.33    140.38 o 
  -2   4   5      280.22      437.70    124.25 o 
   0   4   5    10834.77     9007.73    201.37 o 
   2   4   5    28304.01    29466.93    469.75 o 
   4   4   5     3659.67     3320.19    202.38 o 
   6   4   5    11111.29    10584.03    356.26 o 
   8   4   5     5921.92     5579.11    318.93 o 
  10   4   5    11054.18    10672.35    635.60 o 
  12   4   5       99.38     -175.81    227.85 o 
  14   4   5     1187.69     1148.88    288.87 o 
  16   4   5     4326.04     3941.66    403.93 o 
  18   4   5     1520.52     2091.37    374.07 o 
  20   4   5       27.82     -274.32    275.10 o 
  22   4   5       13.31      410.83    332.52 o 
  24   4   5      122.04      577.01    470.84 o 
 -29   5   5      436.10     -291.56    446.42 o 
 -27   5   5        1.49     -290.90    316.95 o 
 -25   5   5       31.58      -52.87    288.79 o 
 -23   5   5      675.24      292.39    237.55 o 
 -21   5   5     2819.98     2672.28    305.76 o 
 -19   5   5     6078.46     6479.69    360.02 o 
 -17   5   5     4610.59     5788.37    342.23 o 
 -15   5   5    27967.29    28854.47    608.29 o 
 -13   5   5    17422.38    16468.84    423.36 o 
 -11   5   5      120.34      -41.51    120.39 o 
  -9   5   5     2169.25     2184.02    181.16 o 
  -7   5   5    21413.53    21276.58    422.64 o 
  -5   5   5     6039.47     5506.67    258.19 o 
  -3   5   5      429.53      825.22    154.40 o 
  -1   5   5      228.72      244.40     81.81 o 
   1   5   5     2237.49     2517.77    179.36 o 
   3   5   5      488.76      368.00    155.64 o 
   5   5   5       19.53     -175.81    143.42 o 
   7   5   5       29.78      -69.68    168.93 o 
   9   5   5      825.69     1205.55    237.31 o 
  11   5   5       69.82     -278.77    185.85 o 
  13   5   5      109.85      200.87    246.42 o 
  15   5   5     2124.19     2073.49    542.46 o 
  17   5   5        3.87     -116.13    294.53 o 
  19   5   5     4275.50     4035.77    440.21 o 
  21   5   5      814.14     1072.80    548.87 o 
  23   5   5     2552.74     2615.01    543.82 o 
  25   5   5     2920.23     2637.17    587.37 o 
 -28   6   5     1247.88     1729.05    542.12 o 
 -26   6   5     2180.41     2109.38    414.32 o 
 -24   6   5       35.63     -169.35    283.22 o 
 -22   6   5      106.56      167.60    266.71 o 
 -20   6   5     6702.88     7318.23    396.89 o 
 -18   6   5    19828.57    19855.93    536.33 o 
 -16   6   5    17876.23    18272.49    492.52 o 
 -14   6   5      611.63      717.91    184.99 o 
 -12   6   5    16112.52    15307.60    405.62 o 
 -10   6   5    29930.73    28106.04    548.06 o 
  -8   6   5    18856.95    19554.13    446.02 o 
  -6   6   5      139.58      731.82    226.85 o 
  -4   6   5      570.89      726.02    165.87 o 
  -2   6   5    70993.62    74738.06   1200.50 o 
   0   6   5    24878.24    25381.11    849.96 o 
   2   6   5      657.20      751.79    162.24 o 
   4   6   5     1491.15     1684.24    173.23 o 
   6   6   5       26.76       -6.62    157.34 o 
   8   6   5     4123.44     4085.37    392.68 o 
  10   6   5     7714.60     7679.50    400.56 o 
  12   6   5     2593.14     2917.70    323.80 o 
  14   6   5      468.04      423.49    270.56 o 
  16   6   5      532.56      363.85    279.57 o 
  18   6   5     1869.84     1757.58    454.50 o 
  20   6   5    15833.04    16106.56   1071.51 o 
  22   6   5     2481.81     2346.40    587.81 o 
  24   6   5      391.72      127.44    454.87 o 
 -27   7   5       43.41       51.78    427.74 o 
 -25   7   5      135.03     -420.89    374.86 o 
 -23   7   5      417.12      377.87    391.55 o 
 -21   7   5        3.87     -368.73    245.82 o 
 -19   7   5      726.43      627.80    231.31 o 
 -17   7   5       52.46     -188.51    188.15 o 
 -15   7   5      578.79      391.03    188.24 o 
 -13   7   5     1235.65     1373.52    208.33 o 
 -11   7   5      417.62      420.49    162.92 o 
  -9   7   5     4096.16     4163.72    244.90 o 
  -7   7   5     6606.62     6376.95    243.72 o 
  -5   7   5      117.38     -132.12    145.69 o 
  -3   7   5     2781.56     3875.28    237.53 o 
  -1   7   5    30727.04    32204.26    686.99 o 
   1   7   5     4621.07     5112.47    236.51 o 
   3   7   5      387.19      297.80    189.36 o 
   5   7   5      541.72      492.18    199.13 o 
   7   7   5     3200.11     3715.09    469.76 o 
   9   7   5     1347.88     1524.15    331.33 o 
  11   7   5     2608.88     2370.10    394.24 o 
  13   7   5      899.89      573.67    335.55 o 
  15   7   5        9.85     -223.49    401.88 o 
  17   7   5     1085.91      367.58    394.39 o 
  19   7   5     3537.84     4047.36    593.86 o 
  21   7   5      197.79      -96.10    451.16 o 
  23   7   5      481.84      700.96    496.88 o 
 -26   8   5     1005.72     1120.83    476.93 o 
 -24   8   5      158.64       54.30    392.12 o 
 -22   8   5    11749.82    10355.00    746.09 o 
 -20   8   5     9618.08     9875.72    525.66 o 
 -18   8   5      690.90      446.53    285.35 o 
 -16   8   5      573.16      401.04    206.01 o 
 -14   8   5     4952.57     5429.43    335.31 o 
 -12   8   5     6003.81     6093.90    265.96 o 
 -10   8   5     2286.69     1997.29    454.80 o 
  -8   8   5     1968.27     1618.50    248.91 o 
  -6   8   5     3053.55     3225.82    300.01 o 
  -4   8   5      196.86      182.18    138.99 o 
  -2   8   5     1866.19     1400.99    180.42 o 
   0   8   5    31427.66    30633.88    650.29 o 
   2   8   5    26376.07    26062.39    999.13 o 
   4   8   5     1536.42     1480.47    233.10 o 
   6   8   5     7779.03     7445.65    378.72 o 
   8   8   5    30729.13    31080.24    752.10 o 
  10   8   5    24357.58    23764.98    853.66 o 
  12   8   5     2140.70     2331.85    490.77 o 
  14   8   5     2777.93     2937.38    482.53 o 
  16   8   5     6652.28     7303.26    670.78 o 
  18   8   5     9051.02     8851.37    600.53 o 
  20   8   5      164.28     -373.47    604.98 o 
  22   8   5      471.51      580.40    481.82 o 
 -25   9   5      718.47      661.65    462.62 o 
 -23   9   5     2070.47     1475.07    478.89 o 
 -21   9   5     1020.86       88.73    305.88 o 
 -19   9   5      299.71      664.05    327.60 o 
 -17   9   5     2081.20     1495.50    445.35 o 
 -15   9   5     1843.33     1511.91    296.25 o 
 -13   9   5      315.56      231.29    236.23 o 
 -11   9   5     5448.20     5964.77    345.94 o 
  -9   9   5     2069.43     2177.16    281.07 o 
  -7   9   5     4179.03     4726.60    369.37 o 
  -5   9   5     3413.70     3344.27    260.41 o 
  -3   9   5     6371.79     6606.34    305.12 o 
  -1   9   5     4516.95     5200.08    266.90 o 
   1   9   5       82.80      -59.35    165.03 o 
   3   9   5     3274.66     3011.50    293.89 o 
   5   9   5     4139.97     4191.97    343.00 o 
   7   9   5    24309.69    22949.24    705.06 o 
   9   9   5     1804.33     2055.50    308.62 o 
  11   9   5     5036.82     5663.25    560.45 o 
  13   9   5     1389.61     1030.97    459.80 o 
  15   9   5       21.13     -303.99    245.47 o 
  17   9   5        4.00        0.65    290.56 o 
  19   9   5      248.12      313.03    318.35 o 
  21   9   5      209.65     -432.49    412.28 o 
 -24  10   5      210.70      232.19    676.09 o 
 -22  10   5        8.62     -525.84    350.56 o 
 -20  10   5      286.68      189.38    424.63 o 
 -18  10   5     1270.05     1343.84    455.80 o 
 -16  10   5     4429.41     4207.60    576.69 o 
 -14  10   5      760.34      331.61    257.15 o 
 -12  10   5     6676.33     7336.17    364.76 o 
 -10  10   5    27889.96    28158.25    647.82 o 
  -8  10   5     2693.76     2645.40    269.91 o 
  -6  10   5     3568.63     3879.31    260.46 o 
  -4  10   5     2121.63     1879.81    227.63 o 
  -2  10   5       44.77      -67.19    156.61 o 
   0  10   5       24.68     -261.29    174.19 o 
   2  10   5     1645.19     2509.62    298.80 o 
   4  10   5       36.83      -70.25    194.73 o 
   6  10   5     5771.28     6638.21    434.95 o 
   8  10   5    12507.60    12739.94    514.29 o 
  10  10   5       29.48     -166.47    317.58 o 
  12  10   5      127.37       59.60    259.91 o 
  14  10   5      224.37     -351.93    237.09 o 
  16  10   5      545.37      389.69    336.57 o 
  18  10   5     2895.47     2801.86    433.91 o 
  20  10   5     1501.33     1158.11    543.50 o 
 -23  11   5      574.62      -50.64    745.05 o 
 -21  11   5      941.41       75.60    405.89 o 
 -19  11   5      288.15      110.88    457.91 o 
 -17  11   5        1.12     -236.74    378.77 o 
 -15  11   5      169.65      118.59    360.36 o 
 -13  11   5      857.70      573.70    398.05 o 
 -11  11   5     2494.09     3045.01    296.21 o 
  -9  11   5     2500.71     2284.75    287.86 o 
  -7  11   5     3800.07     3775.11    325.41 o 
  -5  11   5      431.97      173.27    195.90 o 
  -3  11   5      160.82      -52.15    160.65 o 
  -1  11   5      787.55      348.12    194.63 o 
   1  11   5      523.80       23.57    186.50 o 
   3  11   5      307.73      252.00    192.86 o 
   5  11   5       73.09       80.80    197.60 o 
   7  11   5      398.98      193.93    210.65 o 
   9  11   5      114.23      -34.43    219.66 o 
  11  11   5      269.39      -28.77    266.80 o 
  13  11   5        8.85     -383.31    255.54 o 
  15  11   5       11.41     -331.26    263.94 o 
  17  11   5      259.34      348.77    310.49 o 
 -20  12   5     1199.28     1063.35    525.52 o 
 -18  12   5     1023.75      331.30    562.96 o 
 -16  12   5      520.63       20.00    413.02 o 
 -14  12   5      608.52     -216.49    362.88 o 
 -12  12   5     2029.16     2159.86    487.14 o 
 -10  12   5     1617.54     1648.87    281.04 o 
  -8  12   5     1409.62     1185.39    245.78 o 
  -6  12   5     1072.25     1330.72    256.27 o 
  -4  12   5      495.38      229.34    240.33 o 
  -2  12   5     4386.65     4780.33    650.82 o 
   0  12   5      862.94      569.30    266.11 o 
   2  12   5      204.26       83.37    250.01 o 
   4  12   5      109.62      228.82    267.10 o 
   6  12   5       12.65     -117.12    247.43 o 
   8  12   5      206.05      119.34    227.17 o 
  10  12   5     2090.03     1268.95    333.01 o 
  12  12   5      147.35     -305.97    276.93 o 
  14  12   5        0.91     -144.63    301.58 o 
  16  12   5      609.06      600.14    360.19 o 
 -19  13   5        5.67     -554.69    369.79 o 
 -17  13   5      801.79      330.26    431.22 o 
 -15  13   5      858.31      595.65    453.16 o 
 -13  13   5      386.19     -186.95    384.55 o 
 -11  13   5      367.45       95.25    394.27 o 
  -9  13   5      217.65      -32.97    269.97 o 
  -7  13   5     1644.74     1262.90    270.79 o 
  -5  13   5     3643.09     3767.82    473.11 o 
  -3  13   5     1338.85      964.99    291.68 o 
  -1  13   5      490.43      465.81    278.39 o 
   1  13   5     4499.81     4871.89    449.86 o 
   3  13   5     3360.47     3351.65    511.15 o 
   5  13   5      295.02      126.04    264.68 o 
   7  13   5      350.79     -148.81    276.11 o 
   9  13   5      714.55      342.64    361.09 o 
  11  13   5       35.30     -214.77    351.08 o 
  13  13   5      700.81      349.13    390.57 o 
 -16  14   5      787.40     -113.94    422.26 o 
 -14  14   5        0.02     -456.68    515.55 o 
 -12  14   5      847.57      687.39    460.88 o 
 -10  14   5      748.03      200.65    389.15 o 
  -8  14   5        6.80     -181.71    292.40 o 
  -6  14   5       93.64      -40.08    264.84 o 
  -4  14   5      422.63     -182.76    261.07 o 
  -2  14   5       58.96     -219.91    237.97 o 
   0  14   5     2825.20     2532.26    380.73 o 
   2  14   5     3646.65     3317.87    422.20 o 
   4  14   5      336.97      299.09    273.44 o 
   6  14   5       60.17     -137.26    270.44 o 
   8  14   5     2560.50     2483.21    504.85 o 
  10  14   5      736.34      287.10    384.77 o 
 -13  15   5      780.25      445.41    480.30 o 
 -11  15   5      251.76      -87.27    503.70 o 
  -9  15   5      259.18     -181.81    369.05 o 
  -7  15   5      773.48      402.38    378.80 o 
  -5  15   5       44.87      142.44    364.49 o 
  -3  15   5      306.28       -2.64    283.15 o 
  -1  15   5     1203.11     1283.80    362.08 o 
   1  15   5      139.20     -145.81    278.24 o 
   3  15   5     1918.69     2193.86    395.76 o 
   5  15   5     3568.61     4021.17    759.36 o 
   7  15   5     2136.37     1129.68    735.62 o 
  -6  16   5        0.79     -202.00    370.99 o 
  -4  16   5      110.70     -406.46    335.98 o 
  -2  16   5      266.71       71.01    366.63 o 
   0  16   5        3.04     -213.80    296.98 o 
 -30   0   6     3038.52     3234.85    620.43 o 
 -28   0   6     9555.09    10502.24    818.59 o 
 -26   0   6       50.61     -216.57    371.75 o 
 -24   0   6     2555.52     2492.79    480.27 o 
 -22   0   6     9289.41     9796.61    696.83 o 
 -20   0   6        2.64     -190.60    247.19 o 
 -18   0   6     2497.40     2162.79    340.33 o 
 -16   0   6       37.33        3.29    187.60 o 
 -14   0   6    10862.20    11711.66    492.10 o 
 -12   0   6       89.18      751.31    212.79 o 
 -10   0   6    68800.90    61022.85   1799.32 o 
  -8   0   6    15798.77    13242.79    617.37 o 
  -6   0   6    54001.42    52334.93   1527.27 o 
  -4   0   6   115614.69   118491.24   3009.82 o 
  -2   0   6     8612.31    10829.87    517.71 o 
   0   0   6    30156.07    33744.17    752.49 o 
   2   0   6     7275.04     7884.74    311.79 o 
   4   0   6    10388.93     9805.80    663.97 o 
   6   0   6      772.99      583.52    170.42 o 
   8   0   6     1391.96      975.73    286.33 o 
  10   0   6     4412.27     4392.02    356.09 o 
  12   0   6     5400.75     5442.31    403.25 o 
  14   0   6    20662.01    21108.96   1161.75 o 
  16   0   6      246.29     -217.64    453.60 o 
  18   0   6     5508.97     5011.16    855.49 o 
  20   0   6     1018.95      989.63    603.37 o 
  22   0   6      228.98      -47.95    619.53 o 
  24   0   6       43.02      339.93    587.74 o 
 -31   1   6      219.62       30.17    370.55 o 
 -29   1   6      249.62      176.47    275.71 o 
 -27   1   6     1578.88     1745.73    335.33 o 
 -25   1   6     2178.95     2691.28    337.16 o 
 -23   1   6      146.59     -143.14    205.91 o 
 -21   1   6      371.61      148.47    205.52 o 
 -19   1   6     2972.69     3103.73    273.05 o 
 -17   1   6     4134.67     3853.65    273.45 o 
 -15   1   6     2307.30     2283.86    209.53 o 
 -13   1   6    50193.70    49056.75    793.83 o 
 -11   1   6     1183.44      655.34    158.34 o 
  -9   1   6    37645.41    37087.60   1134.54 o 
  -7   1   6    34741.20    31559.34   1228.01 o 
  -5   1   6    13762.26    13338.43    927.14 o 
  -3   1   6    10105.05     9339.15    467.07 o 
  -1   1   6    10676.94    11163.36    265.06 o 
   1   1   6       38.85      -58.02     82.03 o 
   3   1   6    30753.30    31623.13    512.75 o 
   5   1   6     1937.94     2231.46    158.88 o 
   7   1   6     7847.77     6758.61    265.23 o 
   9   1   6      352.50      347.57    146.83 o 
  11   1   6    14421.21    14059.09    417.25 o 
  13   1   6     1457.39     1612.99    356.28 o 
  15   1   6     6541.76     6706.62    424.43 o 
  17   1   6     1589.11     2777.28    371.36 o 
  19   1   6     5299.18     6381.76    658.93 o 
  21   1   6     4478.51     3931.18    559.58 o 
  23   1   6      257.18      279.79    463.40 o 
  25   1   6     3583.90     3889.68    615.46 o 
 -30   2   6     1094.81      671.50    387.28 o 
 -28   2   6      185.01     -360.04    264.28 o 
 -26   2   6       22.07     -346.19    230.79 o 
 -24   2   6     1050.63      858.96    260.12 o 
 -22   2   6     2438.75     2346.77    286.64 o 
 -20   2   6    16218.75    16828.16    523.13 o 
 -18   2   6     6428.09     6336.29    336.59 o 
 -16   2   6    17090.09    16178.57    434.91 o 
 -14   2   6    39860.63    37523.72    786.30 o 
 -12   2   6      991.53      619.44    161.15 o 
 -10   2   6     7833.18     6680.07    284.16 o 
  -8   2   6     1954.86     1738.93    253.47 o 
  -6   2   6       14.91      -90.48    133.06 o 
  -4   2   6     2559.93     3532.03    231.58 o 
  -2   2   6    75911.79    77772.05   1849.42 o 
   0   2   6    91907.56    87759.09   1146.26 o 
   2   2   6     4098.91     4073.71    175.25 o 
   4   2   6    74159.69    75427.02   1020.37 o 
   6   2   6    47156.95    44638.97    686.44 o 
   8   2   6     5337.72     5370.93    323.58 o 
  10   2   6     2148.12     2081.23    194.83 o 
  12   2   6      320.00      394.70    227.97 o 
  14   2   6      930.79      929.46    376.70 o 
  16   2   6    10803.21    10822.82    547.14 o 
  18   2   6    22237.62    22896.74    753.38 o 
  20   2   6      489.01      232.85    401.02 o 
  22   2   6    13180.13    13683.53    847.50 o 
  24   2   6    12432.86    12979.78    840.16 o 
 -29   3   6     4098.67     3761.12    476.57 o 
 -27   3   6       85.35     -103.04    254.90 o 
 -25   3   6        1.62     -235.30    229.57 o 
 -23   3   6     5253.93     4761.07    375.14 o 
 -21   3   6     2853.95     3325.95    314.18 o 
 -19   3   6    16611.12    16744.49    425.01 o 
 -17   3   6    25381.83    23623.71    519.20 o 
 -15   3   6      803.23      824.21    166.51 o 
 -13   3   6    42789.07    40595.25    700.38 o 
 -11   3   6    28349.03    27753.45    527.00 o 
  -9   3   6     1725.46     2047.61    214.23 o 
  -7   3   6       96.52      147.86    123.82 o 
  -5   3   6      213.75      127.11    131.16 o 
  -3   3   6    21262.64    21081.94    554.54 o 
  -1   3   6      529.02      405.44    144.94 o 
   1   3   6    89046.34    90223.69   1439.99 o 
   3   3   6    19137.82    18508.01    353.70 o 
   5   3   6     3106.68     3553.66    172.45 o 
   7   3   6    36478.16    35779.64    589.23 o 
   9   3   6    14771.45    14160.97    476.59 o 
  11   3   6      219.76      372.62    221.85 o 
  13   3   6     2011.79     1610.47    297.08 o 
  15   3   6     6306.23     7273.38    478.79 o 
  17   3   6      619.81      466.74    298.94 o 
  19   3   6     1251.98     1622.54    365.61 o 
  21   3   6     8918.23    10482.93   1207.81 o 
  23   3   6      605.22      787.94    462.59 o 
  25   3   6     1543.54     1135.59    521.09 o 
 -30   4   6     1067.77     1107.37    400.48 o 
 -28   4   6     4296.71     5848.72    549.73 o 
 -26   4   6        0.64      -87.38    246.97 o 
 -24   4   6      303.25      299.02    239.78 o 
 -22   4   6     1434.10     1242.19    298.21 o 
 -20   4   6     2372.44     1996.63    241.16 o 
 -18   4   6     1013.62      953.49    206.31 o 
 -16   4   6     2830.14     2576.47    287.00 o 
 -14   4   6     3475.53     3073.14    243.51 o 
 -12   4   6    42107.25    41033.71    707.56 o 
 -10   4   6    90256.48    88799.56   1438.23 o 
  -8   4   6     4428.28     4213.55    329.32 o 
  -6   4   6    36390.69    36622.73    713.78 o 
  -4   4   6   141931.52   143340.05   2090.58 o 
  -2   4   6    10074.19    17199.21   1326.80 o 
   0   4   6      533.53     1024.74    184.93 o 
   2   4   6      506.90       91.21     89.92 o 
   4   4   6    13835.87    13378.47    287.04 o 
   6   4   6     1292.88     1346.34    202.40 o 
   8   4   6    27499.94    27017.04    644.88 o 
  10   4   6    42485.84    43083.64    908.27 o 
  12   4   6      287.87      367.97    250.20 o 
  14   4   6    18694.44    19269.49    703.57 o 
  16   4   6      198.65     -123.06    252.03 o 
  18   4   6      100.70     -384.61    256.41 o 
  20   4   6        7.96     -121.22    284.12 o 
  22   4   6     1168.78     1393.17    374.45 o 
  24   4   6      230.12      114.75    444.04 o 
 -29   5   6       44.10     -422.50    286.66 o 
 -27   5   6     5103.38     6318.63    542.08 o 
 -25   5   6     2835.90     2849.91    431.23 o 
 -23   5   6      796.00      509.90    251.82 o 
 -21   5   6       32.93     -290.24    231.37 o 
 -19   5   6     1484.34     1167.62    234.82 o 
 -17   5   6     3148.87     3135.39    276.06 o 
 -15   5   6    14906.47    14646.51    499.44 o 
 -13   5   6    36015.05    33964.41    816.22 o 
 -11   5   6     5362.82     4645.68    253.57 o 
  -9   5   6    26732.62    28190.75    658.60 o 
  -7   5   6    78037.80    78544.40   1489.38 o 
  -5   5   6    50509.64    51308.68    920.26 o 
  -3   5   6    31760.54    34168.95    699.05 o 
  -1   5   6    27002.11    28679.25    443.12 o 
   1   5   6      385.39      315.96    102.33 o 
   3   5   6     2968.98     3312.84    330.47 o 
   5   5   6    26711.52    27029.42    602.18 o 
   7   5   6    21060.46    19971.27    544.24 o 
   9   5   6       45.49      228.63    207.34 o 
  11   5   6    18250.58    17810.02    576.35 o 
  13   5   6     9882.71    10040.01    483.96 o 
  15   5   6     1333.01     1339.75    314.30 o 
  17   5   6      231.88      -65.01    291.53 o 
  19   5   6     1047.38     1490.40    760.67 o 
  21   5   6      139.09      -42.49    312.21 o 
  23   5   6      329.17      -48.97    419.17 o 
 -28   6   6      727.61      151.38    564.04 o 
 -26   6   6      516.44      213.12    432.55 o 
 -24   6   6     5209.42     5655.52    634.63 o 
 -22   6   6      421.73       92.99    270.66 o 
 -20   6   6    10816.49    10572.08    422.41 o 
 -18   6   6    10671.14    11072.97    484.55 o 
 -16   6   6      165.61       64.00    174.89 o 
 -14   6   6    35346.58    34324.08    679.22 o 
 -12   6   6     1645.60     1492.75    199.73 o 
 -10   6   6    15753.64    14827.40    543.99 o 
  -8   6   6     3937.20     3819.87    294.23 o 
  -6   6   6     1753.34     1966.88    370.02 o 
  -4   6   6    13901.98    13876.01    486.40 o 
  -2   6   6    57657.11    57822.05    749.16 o 
   0   6   6   108061.86   110930.48   1843.67 o 
   2   6   6     5808.56     5823.08    273.07 o 
   4   6   6    42806.65    44421.73    837.13 o 
   6   6   6    12911.78    12771.20    433.20 o 
   8   6   6     2339.08     2251.93    389.42 o 
  10   6   6     6968.78     7021.28    409.20 o 
  12   6   6       77.04       -4.58    250.79 o 
  14   6   6     3413.24     3132.45    753.67 o 
  16   6   6      762.91      493.03    386.27 o 
  18   6   6     2107.21     1767.87    487.95 o 
  20   6   6     2865.76     4178.66   1140.47 o 
  22   6   6     1793.91     2022.06    540.21 o 
 -27   7   6      149.37      161.79    565.12 o 
 -25   7   6      598.65      209.28    414.42 o 
 -23   7   6      176.55      322.99    564.58 o 
 -21   7   6      479.83      401.26    299.53 o 
 -19   7   6     4660.73     4575.80    348.58 o 
 -17   7   6    22835.01    22938.36    761.17 o 
 -15   7   6    16247.45    14997.26    452.06 o 
 -13   7   6     6138.63     6316.80    319.69 o 
 -11   7   6    20914.29    19244.64    464.08 o 
  -9   7   6     9600.24     9082.42    310.92 o 
  -7   7   6     1235.31     1210.51    212.18 o 
  -5   7   6     6830.47     6377.66    517.38 o 
  -3   7   6     9042.15     7805.68    539.92 o 
  -1   7   6    29238.22    30940.03    572.54 o 
   1   7   6    62176.31    61889.82    927.24 o 
   3   7   6    35353.79    34387.77    758.21 o 
   5   7   6     1712.72     1786.88    309.92 o 
   7   7   6     7884.34     7435.05    863.57 o 
   9   7   6     3313.29     3960.31    436.02 o 
  11   7   6      430.20      531.06    548.15 o 
  13   7   6      604.59      451.94    520.94 o 
  15   7   6     5547.72     7117.82    629.99 o 
  17   7   6      177.62       67.54    384.47 o 
  19   7   6     3445.43     4459.21    627.34 o 
  21   7   6     8748.80     9621.07    832.12 o 
 -26   8   6        7.53      -12.13    421.68 o 
 -24   8   6     2580.82     1898.75    506.73 o 
 -22   8   6     3773.62     4151.88    492.54 o 
 -20   8   6     3042.69     3857.93    424.63 o 
 -18   8   6     9263.94     8861.36    466.63 o 
 -16   8   6      126.86      -93.42    187.64 o 
 -14   8   6    24199.96    22641.02    558.69 o 
 -12   8   6      299.31       53.25    166.36 o 
 -10   8   6    11630.51    10962.37    447.44 o 
  -8   8   6      472.39      352.98    198.24 o 
  -6   8   6    10055.37     9413.64    389.05 o 
  -4   8   6     7067.26     6328.36    492.67 o 
  -2   8   6     7809.51     7832.23    297.94 o 
   0   8   6     6154.54     6504.82    562.97 o 
   2   8   6      515.51      419.85    200.83 o 
   4   8   6    12564.67    12526.78    456.46 o 
   6   8   6     5483.50     4993.17    365.68 o 
   8   8   6       23.71     -121.87    275.89 o 
  10   8   6     6563.19     7369.76    579.20 o 
  12   8   6      404.73      263.72    338.88 o 
  14   8   6     4083.50     4510.88    548.08 o 
  16   8   6       92.69     -184.74    356.44 o 
  18   8   6     3303.59     3622.54    625.62 o 
  20   8   6     5105.81     6859.75    763.81 o 
 -25   9   6     8118.50     8946.68    843.63 o 
 -23   9   6      496.45     -234.88    587.20 o 
 -21   9   6     6667.74     6194.73   1366.46 o 
 -19   9   6     3598.87     2823.66    888.89 o 
 -17   9   6        6.72     -341.39    227.59 o 
 -15   9   6      303.87       63.11    234.36 o 
 -13   9   6      707.30      144.33    243.60 o 
 -11   9   6      736.72      342.36    235.13 o 
  -9   9   6    13385.73    12877.12    487.32 o 
  -7   9   6    22102.00    21951.39    804.35 o 
  -5   9   6      561.61      351.64    170.95 o 
  -3   9   6     3753.76     4191.51    285.45 o 
  -1   9   6      237.42      190.47    151.38 o 
   1   9   6      862.19      817.88    226.13 o 
   3   9   6     3609.89     3789.92    329.59 o 
   5   9   6     8922.23     8905.04    601.36 o 
   7   9   6      375.03      280.69    241.73 o 
   9   9   6     6339.92     7256.69   1131.31 o 
  11   9   6    13119.48    14316.47    802.42 o 
  13   9   6     8339.96     9598.94    645.05 o 
  15   9   6      181.81     -278.64    444.44 o 
  17   9   6     7799.77     8680.53   1448.34 o 
  19   9   6     2194.09     2687.46    455.60 o 
 -24  10   6     3380.32     4382.48    979.39 o 
 -22  10   6     3484.49     3313.14    569.59 o 
 -20  10   6       13.62     -180.01    384.79 o 
 -18  10   6      871.09      681.92    429.10 o 
 -16  10   6      883.80      343.57    386.26 o 
 -14  10   6       84.00     -332.14    232.24 o 
 -12  10   6        8.28       -5.39    190.16 o 
 -10  10   6     7966.43     8475.67    396.07 o 
  -8  10   6     8952.32     9067.19    463.01 o 
  -6  10   6      762.92      832.82    204.74 o 
  -4  10   6     2867.50     2929.74    260.73 o 
  -2  10   6      497.46      542.51    231.72 o 
   0  10   6     3582.13     4180.74    342.90 o 
   2  10   6     2550.99     2710.69    313.92 o 
   4  10   6    12501.61    12300.73    494.60 o 
   6  10   6       47.61      215.76    276.11 o 
   8  10   6    23730.10    23761.30    707.03 o 
  10  10   6     3265.01     3167.11    486.45 o 
  12  10   6      433.72      124.06    365.69 o 
  14  10   6     7749.24     8775.31    586.85 o 
  16  10   6     1871.82     2181.26    417.09 o 
  18  10   6     1025.49      508.82    485.37 o 
 -23  11   6      769.34      609.63    486.87 o 
 -21  11   6     1964.42     2090.60    748.28 o 
 -19  11   6       32.90     -349.16    385.82 o 
 -17  11   6     5765.82     6282.44    709.22 o 
 -15  11   6     4424.82     4369.90    605.63 o 
 -13  11   6       36.05     -109.13    253.71 o 
 -11  11   6    12364.30    11802.06    440.79 o 
  -9  11   6      736.31      673.06    231.62 o 
  -7  11   6      512.39      493.77    173.82 o 
  -5  11   6      605.22      589.60    200.93 o 
  -3  11   6      327.36      503.09    229.42 o 
  -1  11   6     2620.32     2627.92    317.92 o 
   1  11   6    10974.75    11312.45    467.84 o 
   3  11   6     4197.48     4558.01    388.72 o 
   5  11   6     4842.01     5489.57    426.34 o 
   7  11   6    25618.83    24219.88    723.56 o 
   9  11   6     1354.79     1372.16    309.15 o 
  11  11   6     3452.99     3132.78    417.70 o 
  13  11   6     1614.09     1456.25    355.43 o 
  15  11   6      932.80     1105.03    354.12 o 
  17  11   6      385.08       93.59    321.82 o 
 -20  12   6     3791.70     3604.49   1085.52 o 
 -18  12   6     4969.22     4780.31    687.60 o 
 -16  12   6       13.96     -192.19    376.93 o 
 -14  12   6     1483.85     1414.55    470.02 o 
 -12  12   6    11931.48     9587.51   1435.96 o 
 -10  12   6     1571.86     1443.67    277.88 o 
  -8  12   6        1.88       33.38    210.80 o 
  -6  12   6       36.23     -225.65    227.88 o 
  -4  12   6     1793.80     1876.61    321.45 o 
  -2  12   6     8671.82     9687.50    484.75 o 
   0  12   6     5000.74     5400.81    444.22 o 
   2  12   6     2779.19     2440.37    350.60 o 
   4  12   6    21449.69    21615.40    695.31 o 
   6  12   6     7141.11     7051.41    434.76 o 
   8  12   6     3369.00     3263.44    437.77 o 
  10  12   6     1296.29     1253.12    344.38 o 
  12  12   6       29.82     -136.04    297.73 o 
  14  12   6     1084.07      858.66    362.73 o 
 -19  13   6      842.90     -157.87    443.64 o 
 -17  13   6       36.38     -544.83    363.22 o 
 -15  13   6      428.36     -526.83    351.22 o 
 -13  13   6      602.88      225.78    395.31 o 
 -11  13   6      445.81     -392.75    364.47 o 
  -9  13   6      531.98      353.28    249.56 o 
  -7  13   6     2379.39     2723.12    760.32 o 
  -5  13   6      452.47       34.37    248.55 o 
  -3  13   6      326.04      -24.18    232.12 o 
  -1  13   6      726.53      857.16    341.84 o 
   1  13   6      151.96     -373.94    249.29 o 
   3  13   6      108.84     -172.84    292.41 o 
   5  13   6     1070.56      900.96    340.37 o 
   7  13   6     5407.35     5130.35    482.83 o 
   9  13   6      184.51      -76.68    348.50 o 
  11  13   6     3655.35     3711.93   1027.88 o 
  13  13   6     2995.33     3105.71    563.56 o 
 -16  14   6      103.74      400.00   1978.98 o 
 -14  14   6        0.53     -422.47    401.23 o 
 -12  14   6     1055.55      403.47    417.68 o 
 -10  14   6     5346.58     4844.16    921.21 o 
  -8  14   6     1059.68      755.22    411.31 o 
  -6  14   6      310.48      110.43    264.82 o 
  -4  14   6     3023.44     2957.70    398.71 o 
  -2  14   6      601.34      393.97    282.38 o 
   0  14   6       17.23     -269.18    240.18 o 
   2  14   6       17.36     -334.88    252.15 o 
   4  14   6      348.07      348.20    295.79 o 
   6  14   6       36.51     -226.21    250.41 o 
   8  14   6     4794.27     4638.88    600.93 o 
  10  14   6     3054.06     3879.09    582.13 o 
 -11  15   6     1687.75     1210.50    694.95 o 
  -9  15   6      145.33     -294.85    339.63 o 
  -7  15   6       10.18     -363.22    299.76 o 
  -5  15   6      190.68      116.91    320.49 o 
  -3  15   6      778.61      319.07    327.26 o 
  -1  15   6     2019.39     1459.48    388.53 o 
   1  15   6     3974.36     3674.24    492.59 o 
   3  15   6     1395.08     1196.29    357.62 o 
   5  15   6      801.57      420.61    326.26 o 
 -31   1   7      600.10      394.35    326.49 o 
 -29   1   7     2407.25     2342.48    374.65 o 
 -27   1   7     4584.47     5026.28    439.45 o 
 -25   1   7     2550.87     2149.33    323.79 o 
 -23   1   7      279.29      146.94    215.32 o 
 -21   1   7     8523.39     8517.98    391.21 o 
 -19   1   7    11528.26    11304.84    404.97 o 
 -17   1   7     7099.21     6439.32    309.51 o 
 -15   1   7     1311.57     1130.09    202.94 o 
 -13   1   7     8793.74     9736.25    448.53 o 
 -11   1   7     1688.67     1542.55    232.51 o 
  -9   1   7    16503.92    15250.28    506.90 o 
  -7   1   7    31641.13    30398.19    755.76 o 
  -5   1   7     1806.77     2118.67    226.94 o 
  -3   1   7     3379.19     3974.08    449.83 o 
  -1   1   7    26692.45    27402.57    477.67 o 
   1   1   7    18072.51    17365.52    360.56 o 
   3   1   7    14080.85    14845.77    333.99 o 
   5   1   7        3.58     -226.16    150.77 o 
   7   1   7    20910.38    21230.52    445.37 o 
   9   1   7    27710.51    28523.66    550.69 o 
  11   1   7    13621.39    12918.49    380.09 o 
  13   1   7      333.04      370.91    238.85 o 
  15   1   7     1034.43      795.41    296.13 o 
  17   1   7     2887.30     2751.65    529.44 o 
  19   1   7     1723.57     1174.55    490.69 o 
  21   1   7      286.25       73.30    455.60 o 
  23   1   7       37.78      456.51    456.22 o 
 -30   2   7        1.07     -216.55    279.71 o 
 -28   2   7      363.59      -99.44    278.84 o 
 -26   2   7      116.17      -61.17    237.84 o 
 -24   2   7     3754.96     3554.23    352.66 o 
 -22   2   7     1386.96     1083.57    256.10 o 
 -20   2   7      128.60       50.02    180.78 o 
 -18   2   7       27.68     -194.24    156.41 o 
 -16   2   7       38.77     -182.79    148.60 o 
 -14   2   7     1115.47     1131.57    295.28 o 
 -12   2   7     6683.24     6553.27    580.74 o 
 -10   2   7      119.47       50.47    161.50 o 
  -8   2   7      216.13      139.85    232.19 o 
  -6   2   7     8889.19     8841.75    372.98 o 
  -4   2   7    31682.07    30790.85   1569.56 o 
  -2   2   7    34352.08    38842.98    718.91 o 
   0   2   7      552.35      299.97    105.15 o 
   2   2   7    26823.45    27918.56    486.70 o 
   4   2   7    18744.05    17860.90    374.63 o 
   6   2   7     2116.58     2531.96    182.15 o 
   8   2   7     8519.40     9148.57    294.09 o 
  10   2   7     5000.10     6238.73    358.88 o 
  12   2   7     2324.09     2367.99    309.29 o 
  14   2   7      612.26       91.67    249.72 o 
  16   2   7       44.12     -169.03    265.33 o 
  18   2   7      361.88     -152.32    366.78 o 
  20   2   7       14.64      290.21    416.89 o 
  22   2   7       90.01       47.24    443.75 o 
  24   2   7       69.85      291.79    491.95 o 
 -29   3   7     1118.60     1171.90    418.97 o 
 -27   3   7     2148.81     2219.50    366.70 o 
 -25   3   7      191.33      326.69    251.14 o 
 -23   3   7      887.45      615.21    237.19 o 
 -21   3   7     4486.41     4571.18    342.99 o 
 -19   3   7    17290.21    16173.51    556.51 o 
 -17   3   7    11507.29    10710.06    433.15 o 
 -15   3   7     3570.85     3930.92    350.56 o 
 -13   3   7     3085.21     3499.21    301.52 o 
 -11   3   7     7944.94     7457.19    404.46 o 
  -9   3   7    14794.48    14748.50    514.95 o 
  -7   3   7     6145.45     6410.67    502.09 o 
  -5   3   7     2227.16     2223.01    241.21 o 
  -3   3   7    32659.67    34944.69    815.85 o 
  -1   3   7      571.38      419.74    110.10 o 
   1   3   7     1183.00      867.99    131.57 o 
   3   3   7    10270.10    10078.08    523.38 o 
   5   3   7    18821.83    20534.46    818.66 o 
   7   3   7      619.14      418.04    127.16 o 
   9   3   7    41865.47    42428.08    887.50 o 
  11   3   7    21111.73    21656.73    634.02 o 
  13   3   7     3782.70     3753.72    369.36 o 
  15   3   7       62.69     -372.55    255.40 o 
  17   3   7     3184.55     3586.48    421.76 o 
  19   3   7     5236.03     6094.55    955.64 o 
  21   3   7     1135.79      403.71    462.99 o 
  23   3   7        1.32      476.68    473.75 o 
 -30   4   7     1254.91     2203.01    460.17 o 
 -28   4   7       45.78     -217.94    292.92 o 
 -26   4   7      159.74      -97.41    255.39 o 
 -24   4   7     1834.54     1528.92    285.99 o 
 -22   4   7     7407.54     7990.59    505.28 o 
 -20   4   7     6218.18     6732.35    543.52 o 
 -18   4   7        0.80     -240.88    169.49 o 
 -16   4   7    12946.52    12118.27    471.44 o 
 -14   4   7    14213.25    13927.93    399.04 o 
 -12   4   7      471.63       55.45    134.12 o 
 -10   4   7      863.65      857.16    205.56 o 
  -8   4   7     1552.85     2244.95    292.40 o 
  -6   4   7     6503.78     5828.00    327.74 o 
  -4   4   7     5944.27     6511.44    327.96 o 
  -2   4   7       24.68      253.97    106.13 o 
   0   4   7     2467.66     3158.20    177.60 o 
   2   4   7      768.39      920.52    154.83 o 
   4   4   7      344.75      295.99    137.24 o 
   6   4   7    19112.68    18475.84    504.60 o 
   8   4   7     5783.06     6611.19    539.77 o 
  10   4   7      741.38      828.04    246.39 o 
  12   4   7     4943.10     5825.65    833.13 o 
  14   4   7     2036.17     1859.98    335.97 o 
  16   4   7     1755.25     2370.41    373.41 o 
  18   4   7       44.77     -328.75    361.79 o 
  20   4   7     1482.12     1029.92    362.36 o 
  22   4   7     3182.74     2314.87    538.71 o 
 -29   5   7      143.24      185.51    414.35 o 
 -27   5   7      247.27      150.94    367.03 o 
 -25   5   7        3.17     -168.03    263.63 o 
 -23   5   7      174.72     -216.88    234.70 o 
 -21   5   7     3724.27     3342.91    371.03 o 
 -19   5   7       32.23     -204.91    200.43 o 
 -17   5   7      128.24       47.17    178.37 o 
 -15   5   7     6673.01     6480.91    351.34 o 
 -13   5   7     1865.87     2467.82    310.19 o 
 -11   5   7      651.92      721.81    161.37 o 
  -9   5   7     5802.82     5319.52    294.52 o 
  -7   5   7     7251.76     7401.57    325.08 o 
  -5   5   7    32003.86    34283.26    811.32 o 
  -3   5   7    10178.34    11853.66    332.37 o 
  -1   5   7    73715.03    78581.87   1076.36 o 
   1   5   7    48493.96    50312.84   1201.82 o 
   3   5   7     2664.62     2505.05    276.12 o 
   5   5   7    22652.23    23072.41    561.70 o 
   7   5   7    15491.35    15341.24    507.75 o 
   9   5   7     1253.64     1413.22    277.82 o 
  11   5   7        4.48      136.77    240.98 o 
  13   5   7       44.98     -333.41    222.27 o 
  15   5   7       14.49      -74.59    269.49 o 
  17   5   7      215.44     -239.01    379.24 o 
  19   5   7      436.94      313.88    413.68 o 
  21   5   7       38.22      100.02    413.71 o 
  23   5   7      520.09      376.03    728.35 o 
 -28   6   7       11.82      170.79    388.79 o 
 -26   6   7     1085.75      993.53    433.35 o 
 -24   6   7      102.94     -194.80    329.74 o 
 -22   6   7       33.92     -278.18    252.62 o 
 -20   6   7      193.79      -28.09    212.47 o 
 -18   6   7      260.79      113.21    204.82 o 
 -16   6   7      931.13      575.18    199.42 o 
 -14   6   7     5036.23     5100.34    311.82 o 
 -12   6   7     9153.85     9100.09    340.34 o 
 -10   6   7    21337.20    20917.76    824.37 o 
  -8   6   7     4653.40     4278.70    360.61 o 
  -6   6   7     6813.73     7378.72    329.87 o 
  -4   6   7    72151.99    72942.63   1237.94 o 
  -2   6   7     2263.56     4624.40    443.48 o 
   0   6   7      805.94      674.23    118.65 o 
   2   6   7    16834.85    16732.38    556.85 o 
   4   6   7    20076.79    19375.07    505.38 o 
   6   6   7     4330.74     4990.57    329.87 o 
   8   6   7     2480.16     2554.94    292.43 o 
  10   6   7     1141.41     1422.16    426.93 o 
  12   6   7     1043.16      691.93    353.50 o 
  14   6   7       78.55     -435.43    294.72 o 
  16   6   7      144.70     -499.11    332.74 o 
  18   6   7      529.88      535.52    430.63 o 
  20   6   7       23.44     -174.72    459.26 o 
  22   6   7       16.21     -182.23    476.57 o 
 -27   7   7      651.90      617.37    664.24 o 
 -25   7   7     2809.87     3150.93    536.22 o 
 -23   7   7     1366.66     1130.14    453.21 o 
 -21   7   7      580.10      505.02    290.58 o 
 -19   7   7        1.60      -60.70    200.24 o 
 -17   7   7     5543.16     5663.96    516.35 o 
 -15   7   7     1534.18     1145.15    219.68 o 
 -13   7   7      317.57      236.18    167.50 o 
 -11   7   7     7192.13     6970.43    466.14 o 
  -9   7   7       55.67     -198.63    171.58 o 
  -7   7   7    10308.02    10325.56    559.48 o 
  -5   7   7     2528.17     2328.39    243.94 o 
  -3   7   7      335.98      513.10    160.71 o 
  -1   7   7       15.06      -46.75    132.93 o 
   1   7   7     2741.71     2738.95    271.98 o 
   3   7   7     1437.09      985.56    308.69 o 
   5   7   7     4893.83     5339.24    452.10 o 
   7   7   7     3785.54     4402.00    438.83 o 
   9   7   7     1173.33     1228.90    348.15 o 
  11   7   7     1833.83     2304.65    437.83 o 
  13   7   7      208.71     -244.86    356.58 o 
  15   7   7      503.94      559.57    384.98 o 
  17   7   7     1864.53     1545.00    501.14 o 
  19   7   7        0.45     -215.61    464.69 o 
  21   7   7      469.33      533.07    522.91 o 
 -26   8   7      687.40       83.84    468.07 o 
 -24   8   7     6018.43     6747.95    698.20 o 
 -22   8   7     1157.42      822.72    348.84 o 
 -20   8   7      614.90      481.01    248.92 o 
 -18   8   7      947.68     1229.50    249.44 o 
 -16   8   7     5560.66     6362.34    374.44 o 
 -14   8   7      628.81      321.75    236.65 o 
 -12   8   7     8300.54     8448.03    433.57 o 
 -10   8   7       80.05     -184.82    201.23 o 
  -8   8   7     8209.41     7645.84    385.52 o 
  -6   8   7     7572.19     7603.61    383.70 o 
  -4   8   7      254.09      282.15    204.59 o 
  -2   8   7      941.96      961.35    173.11 o 
   0   8   7     4002.22     3879.58    318.55 o 
   2   8   7      283.30      116.00    201.42 o 
   4   8   7     1201.11     1070.01    306.78 o 
   6   8   7    15003.53    16278.84    680.72 o 
   8   8   7     5733.32     6846.02    918.52 o 
  10   8   7     1773.93     1508.33    400.90 o 
  12   8   7     3096.94     3637.70    515.21 o 
  14   8   7     7355.35     8122.81    962.96 o 
  16   8   7     2260.64     1817.63    696.02 o 
  18   8   7        0.78     -599.19    399.46 o 
  20   8   7       20.95      380.69   1145.86 o 
 -25   9   7       80.45     -547.88    685.25 o 
 -23   9   7      115.66     -774.14    516.09 o 
 -21   9   7      212.55     -207.41    387.62 o 
 -19   9   7       75.86     -474.78    316.52 o 
 -17   9   7     1783.04     1497.13    325.38 o 
 -15   9   7     3262.14     2267.56    347.67 o 
 -13   9   7     1795.81     2059.53    317.45 o 
 -11   9   7        6.50      -42.46    226.78 o 
  -9   9   7       40.59     -182.91    198.19 o 
  -7   9   7      254.27       48.21    219.86 o 
  -5   9   7      747.99      774.48    186.76 o 
  -3   9   7     3382.90     3831.81    275.41 o 
  -1   9   7      319.32      318.88    208.49 o 
   1   9   7      539.62      615.51    255.66 o 
   3   9   7     2272.56     2415.31    307.77 o 
   5   9   7     9898.48     9418.91    444.22 o 
   7   9   7      277.48      131.99    325.89 o 
   9   9   7        9.71      198.55    332.61 o 
  11   9   7      477.00      157.43    355.50 o 
  13   9   7      542.82      157.42    399.22 o 
  15   9   7       27.77      150.70    416.57 o 
  17   9   7       70.45     -453.93    396.01 o 
  19   9   7      544.63      444.34    409.48 o 
 -24  10   7     1887.70     2327.80    866.80 o 
 -22  10   7     3252.89     3198.69    987.74 o 
 -20  10   7      228.10     -218.24    394.95 o 
 -18  10   7      753.64      528.85    532.25 o 
 -16  10   7      172.75     -173.60    252.66 o 
 -14  10   7       42.49     -290.35    193.57 o 
 -12  10   7       67.56     -202.91    246.62 o 
 -10  10   7     2225.67     2383.43    323.07 o 
  -8  10   7     1227.82     1183.36    270.00 o 
  -6  10   7     5093.13     5909.80    340.15 o 
  -4  10   7     9841.18     9211.54    499.28 o 
  -2  10   7     7768.74     9041.31    447.84 o 
   0  10   7      198.49      -31.14    201.76 o 
   2  10   7     2120.44     2095.81    317.57 o 
   4  10   7    10256.73     9324.50    445.24 o 
   6  10   7       17.05     -286.39    224.07 o 
   8  10   7        8.14     -430.73    287.15 o 
  10  10   7      113.08     -357.24    308.25 o 
  12  10   7      798.74      258.49    367.85 o 
  14  10   7     1204.84      505.50    526.87 o 
  16  10   7     1074.31     1234.86    537.12 o 
  18  10   7      190.57      384.03    352.79 o 
 -23  11   7        9.58     -659.80    439.86 o 
 -21  11   7      711.77      289.39    444.40 o 
 -19  11   7     1304.79      971.94    698.45 o 
 -17  11   7       28.06     -414.55    345.93 o 
 -15  11   7       35.96     -430.66    348.65 o 
 -13  11   7      621.81      204.15    270.57 o 
 -11  11   7      774.05      488.78    277.63 o 
  -9  11   7     2517.72     2230.21    341.36 o 
  -7  11   7     7777.75     8027.47    375.31 o 
  -5  11   7     1609.01     1398.25    292.86 o 
  -3  11   7     1811.72     1761.78    286.69 o 
  -1  11   7     9533.90     9925.38    639.07 o 
   1  11   7     6033.20     6683.92    439.92 o 
   3  11   7      256.02       94.39    235.66 o 
   5  11   7     3770.86     3717.01    383.28 o 
   7  11   7      696.74      626.46    281.36 o 
   9  11   7      267.73       -1.28    348.34 o 
  11  11   7      307.92     -204.18    677.71 o 
  13  11   7      212.99      103.08    432.68 o 
  15  11   7       38.77     -248.94    314.20 o 
 -20  12   7       38.99     -496.90    410.95 o 
 -18  12   7      414.32      132.90    413.75 o 
 -16  12   7      117.47     -511.28    340.86 o 
 -14  12   7     2789.45     2570.64    789.49 o 
 -12  12   7     2698.26     2255.69    380.03 o 
 -10  12   7        0.29     -274.10    182.74 o 
  -8  12   7     1829.88     1623.56    269.82 o 
  -6  12   7      957.04      874.54    284.83 o 
  -4  12   7      745.66      588.21    336.04 o 
  -2  12   7      453.16      400.40    334.23 o 
   0  12   7      144.98     -217.28    218.03 o 
   2  12   7       60.28     -105.46    240.24 o 
   4  12   7      875.56      603.60    310.40 o 
   6  12   7     1633.73     1851.67    345.75 o 
   8  12   7     1196.87      752.43    419.36 o 
  10  12   7       24.95     -448.98    301.50 o 
  12  12   7     1947.65     1757.46    380.24 o 
  14  12   7     1998.53     1095.20    367.37 o 
 -19  13   7      116.38     -552.03    368.02 o 
 -17  13   7     1604.19      542.30    461.74 o 
 -15  13   7     3868.34     2996.63    590.25 o 
 -13  13   7        6.69     -165.81    378.84 o 
 -11  13   7     7891.28     7403.86    763.71 o 
  -9  13   7     7715.68     8384.37    559.53 o 
  -7  13   7     1240.68      871.29    309.41 o 
  -5  13   7      229.86       -5.51    257.16 o 
  -3  13   7        4.56     -345.77    230.51 o 
  -1  13   7      589.93      535.87    282.57 o 
   1  13   7     3521.43     3850.35    570.61 o 
   3  13   7     2882.11     3265.37    408.53 o 
   5  13   7       17.20     -216.95    254.62 o 
   7  13   7      440.82      511.17    308.67 o 
   9  13   7     2193.94     2098.78    497.44 o 
  11  13   7     1237.92      311.46    387.25 o 
 -14  14   7        7.94     -534.47    356.31 o 
 -12  14   7       24.42     -658.85    495.08 o 
 -10  14   7      287.13     -136.01    330.05 o 
  -8  14   7      276.35      139.25    272.63 o 
  -6  14   7       37.66     -322.16    220.89 o 
  -4  14   7     1679.22      744.56    315.25 o 
  -2  14   7      490.96      504.11    297.69 o 
   0  14   7      220.02       -5.21    281.30 o 
   2  14   7     1449.00     1530.37    358.67 o 
   4  14   7      740.53      599.18    307.22 o 
   6  14   7      205.36      -28.13    268.18 o 
   8  14   7      506.86      412.90    388.66 o 
 -11  15   7      333.43      242.96    622.76 o 
  -9  15   7      421.19      557.64    409.88 o 
  -7  15   7     1181.93      481.03    588.01 o 
  -5  15   7     1784.25     1474.55    360.17 o 
  -3  15   7      330.14      188.47    301.10 o 
  -1  15   7     2683.37     2490.87    411.78 o 
   1  15   7     2140.71     2040.60    406.81 o 
   3  15   7      421.83        3.99    282.25 o 
 -30   0   8     6366.02     6678.44    720.70 o 
 -28   0   8     1867.24     1201.10    458.30 o 
 -26   0   8      206.36      -39.41    315.26 o 
 -24   0   8      388.43      -71.11    298.42 o 
 -22   0   8     1071.51      946.35    323.48 o 
 -20   0   8       28.75     -272.88    219.73 o 
 -18   0   8    17496.15    16748.85    666.49 o 
 -16   0   8    22203.37    18853.55    952.46 o 
 -14   0   8    19078.42    18462.44    898.58 o 
 -12   0   8     8290.54     7371.29    559.73 o 
 -10   0   8    27185.12    25334.34   1010.10 o 
  -8   0   8     5701.98     5642.54    453.06 o 
  -6   0   8       38.49       96.97    228.42 o 
  -4   0   8     4346.31     3392.85    396.50 o 
  -2   0   8    38949.68    38480.28    896.68 o 
   0   0   8      295.04      155.78    168.36 o 
   2   0   8    45905.20    40838.59    935.73 o 
   4   0   8    44539.64    42296.17    964.70 o 
   6   0   8    11886.40    11886.08    469.27 o 
   8   0   8    31722.61    29101.04    797.35 o 
  10   0   8    21398.30    20913.05   1152.59 o 
  12   0   8      342.59      480.86    329.16 o 
  14   0   8      151.70     -387.88    511.78 o 
  16   0   8     2670.55     2371.44    718.11 o 
  18   0   8      106.36     -768.48    512.32 o 
  20   0   8     4702.10     5268.67    937.37 o 
  22   0   8     7055.16     7530.75   1114.07 o 
 -31   1   8     2020.36     1477.14    380.33 o 
 -29   1   8      924.47      880.12    328.10 o 
 -27   1   8     7461.04     8190.46    511.82 o 
 -25   1   8     1291.96      861.20    273.92 o 
 -23   1   8     1272.84     1256.59    402.47 o 
 -21   1   8     2020.30     1691.49    254.19 o 
 -19   1   8     2628.52     2579.41    300.57 o 
 -17   1   8     2701.62     2343.53    272.62 o 
 -15   1   8       32.49      113.93    203.23 o 
 -13   1   8    11696.41    10015.90    457.30 o 
 -11   1   8      459.78      378.08    188.99 o 
  -9   1   8     2106.58     2234.77    265.80 o 
  -7   1   8     3184.83     3707.59    301.21 o 
  -5   1   8     3650.06     3683.84    298.30 o 
  -3   1   8     5714.69     5394.41    300.41 o 
  -1   1   8    19440.48    17857.44    385.71 o 
   1   1   8    61102.03    61725.98    901.50 o 
   3   1   8      623.12      571.95    143.65 o 
   5   1   8    62785.86    61732.59    917.48 o 
   7   1   8     7619.97     6387.37    262.08 o 
   9   1   8     5428.31     5472.55    407.68 o 
  11   1   8    14097.50    13692.38    497.71 o 
  13   1   8      286.40      443.33    249.11 o 
  15   1   8     1377.31     1739.46    620.87 o 
  17   1   8      734.67      163.79    404.83 o 
  19   1   8      889.36      765.81    451.85 o 
  21   1   8      180.88     -358.07    413.68 o 
  23   1   8      549.21       42.74    473.64 o 
 -30   2   8     3540.87     4429.34    454.79 o 
 -28   2   8       47.75     -377.05    251.37 o 
 -26   2   8    13247.85    14399.14    546.39 o 
 -24   2   8     7695.78     8677.06    484.27 o 
 -22   2   8      792.84      715.21    235.58 o 
 -20   2   8     9307.76     8982.41    443.71 o 
 -18   2   8    12624.98    11704.77    463.33 o 
 -16   2   8     7552.94     7378.13    365.01 o 
 -14   2   8     4088.09     4461.76    405.92 o 
 -12   2   8    12391.63    10432.35    471.50 o 
 -10   2   8        6.65     -201.78    159.76 o 
  -8   2   8    43731.59    41457.77    978.74 o 
  -6   2   8    74179.96    69472.12   1987.33 o 
  -2   2   8    37583.11    38595.13    637.79 o 
   0   2   8     1709.30     1807.13    167.82 o 
   2   2   8    25256.82    26162.59    742.13 o 
   4   2   8     2067.58     2195.26    172.80 o 
   6   2   8    29330.45    28730.32    537.61 o 
   8   2   8     9645.92     9442.47    314.42 o 
  10   2   8     1406.68     1585.05    277.30 o 
  12   2   8    20012.21    19175.35    610.86 o 
  14   2   8    10026.96    10041.28    528.46 o 
  16   2   8      461.99      233.21    647.81 o 
  18   2   8      351.57       92.78    422.69 o 
  20   2   8      431.89       71.25    434.88 o 
  22   2   8      303.28      765.33    761.21 o 
 -29   3   8     3086.06     3750.39    451.26 o 
 -27   3   8     7430.19     7837.43    499.90 o 
 -25   3   8      295.95     -118.17    221.86 o 
 -23   3   8    12244.01    12425.12    557.70 o 
 -21   3   8     9480.00     9190.57    582.58 o 
 -19   3   8      834.59      461.84    242.34 o 
 -17   3   8       46.97       95.33    187.48 o 
 -15   3   8      446.77      381.17    220.62 o 
 -13   3   8     1285.37     1185.88    262.25 o 
 -11   3   8    17689.39    15883.45    573.83 o 
  -9   3   8    67707.01    64734.14   1384.58 o 
  -7   3   8     1900.73     2159.69    270.64 o 
  -5   3   8    13174.71    12612.29    462.72 o 
  -3   3   8   119478.12   124441.52   3373.19 o 
  -1   3   8      686.03      681.41    160.34 o 
   1   3   8     7246.06     6661.43    236.13 o 
   3   3   8       76.45     -132.08    104.33 o 
   5   3   8     5551.70     5506.29    357.22 o 
   7   3   8      496.11      396.32    198.98 o 
   9   3   8     9174.03     8256.26    534.48 o 
  11   3   8    15991.75    15775.13    591.55 o 
  13   3   8       89.37     -196.13    254.25 o 
  15   3   8    11148.91    11452.69    550.89 o 
  17   3   8     2086.29     2955.14    401.32 o 
  19   3   8      211.54      212.92    446.37 o 
  21   3   8      494.18      119.91    637.84 o 
 -30   4   8     2025.90     2022.22    510.13 o 
 -28   4   8     1333.31     1152.65    550.65 o 
 -26   4   8     2426.14     1864.89    375.46 o 
 -24   4   8     1000.83      753.89    298.42 o 
 -22   4   8      149.42      110.99    247.32 o 
 -20   4   8      461.21      207.92    228.30 o 
 -18   4   8     4928.91     5280.51    383.48 o 
 -16   4   8    30178.79    28878.37    719.13 o 
 -14   4   8     1047.39      748.56    241.45 o 
 -12   4   8    33615.98    33971.16    925.24 o 
 -10   4   8    14692.36    13512.32    529.66 o 
  -8   4   8      481.29      890.72    235.29 o 
  -6   4   8      473.27       53.61    179.27 o 
  -4   4   8       54.43      -43.32    163.53 o 
  -2   4   8    12593.92    10978.07    297.56 o 
   0   4   8      536.66      437.67    158.32 o 
   2   4   8    48634.29    47220.76    840.32 o 
   4   4   8    23522.34    23138.73    451.93 o 
   6   4   8     5522.29     5735.88    340.14 o 
   8   4   8    42792.04    42407.41   2444.32 o 
  10   4   8    12470.96    13058.91   1018.70 o 
  12   4   8      177.44      178.06    248.88 o 
  14   4   8     1155.77      752.21    310.28 o 
  16   4   8      828.96      635.59    320.55 o 
  18   4   8     1580.96     1061.09    358.59 o 
  20   4   8     1674.42     1464.52    630.30 o 
  22   4   8     2506.03     2266.39    890.50 o 
 -29   5   8        1.07     -526.66    351.11 o 
 -27   5   8     2719.58     2037.42    486.71 o 
 -25   5   8     1274.06      839.66    424.53 o 
 -23   5   8     2934.26     3215.62    388.99 o 
 -21   5   8      607.17      638.84    234.30 o 
 -19   5   8    11051.48    10625.43    445.55 o 
 -17   5   8     8205.28     8167.73    364.33 o 
 -15   5   8    10462.14    10202.55    371.21 o 
 -13   5   8    32045.06    31111.43    749.34 o 
 -11   5   8       72.97     -247.90    165.27 o 
  -9   5   8     5545.86     5371.93    311.42 o 
  -7   5   8       11.46     -211.38    140.92 o 
  -5   5   8      932.21      581.40    232.19 o 
  -3   5   8     3273.59     3975.65    212.96 o 
  -1   5   8    10897.07    10210.36    287.44 o 
   1   5   8    19676.68    19601.99    589.95 o 
   3   5   8        1.77     -153.06    148.81 o 
   5   5   8    30540.90    29946.07    684.67 o 
   7   5   8    47105.89    46565.84   1146.09 o 
   9   5   8     2571.01     2945.18    402.64 o 
  11   5   8     5828.02     6348.79    434.68 o 
  13   5   8     1884.80     1413.34    334.90 o 
  15   5   8      312.80      142.58    326.43 o 
  17   5   8     5866.14     6037.47    727.27 o 
  19   5   8     2932.77     3760.17   1047.00 o 
  21   5   8      143.09      119.06    673.94 o 
 -28   6   8      317.26      643.87    433.34 o 
 -26   6   8     9368.95     8844.70    738.10 o 
 -24   6   8      559.53      670.10    297.44 o 
 -22   6   8    10867.40    10562.12    565.05 o 
 -20   6   8     7814.95     8050.10    419.08 o 
 -18   6   8     2206.83     2255.58    266.76 o 
 -16   6   8     4486.87     4515.98    316.06 o 
 -14   6   8       64.93     -108.09    156.99 o 
 -12   6   8    16985.84    16503.39    539.16 o 
 -10   6   8     3683.61     3309.74    337.29 o 
  -8   6   8    13394.00    13533.16    473.75 o 
  -6   6   8     7634.47     6850.85    553.99 o 
  -4   6   8    13219.10    12992.19    413.20 o 
  -2   6   8    23192.51    23681.14    460.22 o 
   0   6   8     1999.00     2058.25    171.55 o 
   2   6   8     1038.86     1155.53    223.61 o 
   4   6   8     1112.76     1179.20    273.15 o 
   6   6   8     1038.11     1021.04    296.72 o 
   8   6   8      133.85      317.09    282.57 o 
  10   6   8        6.10      305.76    381.95 o 
  12   6   8     7323.24     7226.00    609.29 o 
  14   6   8     1639.35     1335.17    434.42 o 
  16   6   8     4337.69     5986.66    887.54 o 
  18   6   8     2250.99     2207.57    540.60 o 
  20   6   8        2.63     -421.62    412.26 o 
 -27   7   8     3985.49     4596.48    608.88 o 
 -25   7   8      334.93      671.86    400.25 o 
 -23   7   8     3828.65     4199.43    655.99 o 
 -21   7   8    11227.00    11845.56    525.74 o 
 -19   7   8        0.55     -278.73    190.76 o 
 -17   7   8     1514.91     1258.85    297.73 o 
 -15   7   8      263.52      256.98    209.09 o 
 -13   7   8     1134.97      747.29    300.90 o 
 -11   7   8    20413.30    20243.64    698.33 o 
  -9   7   8    40756.03    40082.32    872.48 o 
  -7   7   8     5739.39     5519.62    379.13 o 
  -5   7   8    16822.12    17118.97    507.45 o 
  -3   7   8    22521.96    21177.90    482.09 o 
  -1   7   8     1666.98     1782.46    212.93 o 
   1   7   8     3111.34     3238.10    417.24 o 
   3   7   8      263.61      297.70    253.16 o 
   5   7   8        8.86     -211.64    221.40 o 
   7   7   8    20848.81    20334.38    787.15 o 
   9   7   8    18296.00    17190.41    746.44 o 
  11   7   8     5935.85     7277.40    620.15 o 
  13   7   8     2678.48     3321.36    513.78 o 
  15   7   8    10171.26    10934.85    708.69 o 
  17   7   8     1549.67     2082.96    566.12 o 
  19   7   8       24.65      -57.70    540.60 o 
 -26   8   8     1477.84     1480.05    433.75 o 
 -24   8   8     2188.43     1565.18    982.35 o 
 -22   8   8      224.87       -9.56    280.33 o 
 -20   8   8     7342.62     7482.90    535.75 o 
 -18   8   8      680.92      472.77    272.59 o 
 -16   8   8    17258.44    15842.03    594.51 o 
 -14   8   8     9311.08     8718.37    469.44 o 
 -12   8   8    28716.23    29882.67   1543.39 o 
 -10   8   8    14410.23    13093.69    509.05 o 
  -8   8   8       60.13      115.93    249.04 o 
  -6   8   8     9707.82     9228.63    502.16 o 
  -4   8   8      116.04       22.73    151.88 o 
  -2   8   8     5098.04     5163.48    375.18 o 
   0   8   8     1144.57      864.58    242.03 o 
   2   8   8     3891.20     4716.43    453.30 o 
   4   8   8      947.51      785.99    408.35 o 
   6   8   8    10383.94     9402.26    555.99 o 
   8   8   8     7453.31     6956.43    574.37 o 
  10   8   8      352.81      -91.76    318.22 o 
  12   8   8     2539.25     2910.95    516.51 o 
  14   8   8       38.50     -343.64    354.53 o 
  16   8   8      304.07     -221.86    435.04 o 
  18   8   8       37.44     -585.57    431.51 o 
 -25   9   8      101.56     -844.17    692.79 o 
 -23   9   8       25.32     -630.30    649.16 o 
 -21   9   8     4130.03     4468.71    632.18 o 
 -19   9   8    17609.46    17946.18    889.90 o 
 -17   9   8     3560.79     3205.76    398.12 o 
 -15   9   8     2032.53     2307.85    350.20 o 
 -13   9   8    27625.79    25349.20   1063.00 o 
 -11   9   8     9477.59    10069.20    483.22 o 
  -9   9   8     1822.42     1498.85    298.76 o 
  -7   9   8     4674.80     4075.44    831.78 o 
  -5   9   8      206.57       73.83    163.89 o 
  -3   9   8      114.65      -16.28    214.69 o 
  -1   9   8    18178.12    17729.88    811.49 o 
   1   9   8    11245.76    11160.49    466.69 o 
   3   9   8       24.81      218.29    296.55 o 
   5   9   8     9471.17     8783.34    572.20 o 
   7   9   8     3267.17     4004.08    600.13 o 
   9   9   8     1507.19     1197.59    378.36 o 
  11   9   8       36.17     -469.61    313.07 o 
  13   9   8      437.50      226.26    728.62 o 
  15   9   8        4.54     -252.86    667.74 o 
  17   9   8     3549.18     3042.16    866.53 o 
 -24  10   8       26.09     -601.75    671.78 o 
 -22  10   8     2946.94     2720.45    638.11 o 
 -20  10   8     3116.00     2663.74    554.95 o 
 -18  10   8     1981.18     1875.13    364.84 o 
 -16  10   8     8288.91     7656.26    560.74 o 
 -14  10   8       69.34     -226.57    244.82 o 
 -12  10   8     6714.87     6221.67    464.39 o 
 -10  10   8     7834.65     6683.63    445.40 o 
  -8  10   8       44.09        5.24    223.00 o 
  -6  10   8     4658.22     4648.69    323.48 o 
  -4  10   8      186.28      -38.62    213.82 o 
  -2  10   8       86.43     -282.51    212.85 o 
   0  10   8     3645.66     3514.25    349.55 o 
   2  10   8     3788.74     3741.20    360.89 o 
   4  10   8     3270.13     3504.02    467.00 o 
   6  10   8     3927.04     4276.68    500.06 o 
   8  10   8     2094.37     2052.80    422.25 o 
  10  10   8        1.28     -439.19    292.79 o 
  12  10   8     1351.57      924.78    683.37 o 
  14  10   8       30.08     -180.23    443.02 o 
  16  10   8     2223.52     2238.04    584.60 o 
 -23  11   8     7709.29     9388.69    889.62 o 
 -21  11   8     2505.49     2763.29    599.69 o 
 -19  11   8      370.69     -386.14    374.38 o 
 -17  11   8        3.39     -304.87    346.13 o 
 -15  11   8     1297.83      907.66    324.22 o 
 -13  11   8      688.20      343.74    280.48 o 
 -11  11   8     4894.25     5268.45    457.11 o 
  -9  11   8    10471.93    10597.99    499.86 o 
  -7  11   8     2813.01     2929.54    498.77 o 
  -5  11   8     2750.03     2882.85    327.27 o 
  -3  11   8     6253.26     6076.32    434.72 o 
  -1  11   8     3952.04     5071.77    903.76 o 
   1  11   8       83.43     -121.95    260.13 o 
   3  11   8      114.55     -286.36    225.89 o 
   5  11   8     1157.46      976.46    372.36 o 
   7  11   8      549.47      194.66    328.83 o 
   9  11   8     7896.30     8116.06    859.80 o 
  11  11   8     2225.17     1835.03    609.29 o 
  13  11   8     3096.57     3074.12   1487.67 o 
  15  11   8     5387.51     6941.75   1420.06 o 
 -20  12   8     1199.37     1165.76    542.04 o 
 -18  12   8      261.28     -263.81    398.67 o 
 -16  12   8      603.64       18.52    397.89 o 
 -14  12   8     2227.44     2093.55    455.31 o 
 -12  12   8     5140.00     5909.72    558.19 o 
 -10  12   8      622.53      525.13    241.82 o 
  -8  12   8     4378.87     4511.86    899.66 o 
  -6  12   8    11532.55    10379.62    707.61 o 
  -4  12   8     1367.01     2026.88    333.46 o 
  -2  12   8       22.32     -116.19    234.37 o 
   0  12   8     1291.29     1248.78    303.83 o 
   2  12   8     1572.51     1913.87    336.39 o 
   4  12   8      563.30      281.66    283.13 o 
   6  12   8     4296.43     3764.80    824.24 o 
   8  12   8     1782.32     1646.09    474.14 o 
  10  12   8     2112.94     1458.12    470.01 o 
  12  12   8     6380.51     7020.12   1213.46 o 
 -17  13   8      755.51      118.59    426.93 o 
 -15  13   8     1654.40     1253.05    477.87 o 
 -13  13   8     7030.53     7488.15   1934.81 o 
 -11  13   8     2542.80     2465.87    370.68 o 
  -9  13   8     2986.04     2776.71    385.65 o 
  -7  13   8     4408.13     4387.78    487.32 o 
  -5  13   8      677.23       80.99    273.41 o 
  -3  13   8     1936.33     1739.52    442.41 o 
  -1  13   8      120.17       66.27    343.14 o 
   1  13   8      479.72       -7.19    378.07 o 
   3  13   8      341.35     -147.47    324.81 o 
   5  13   8     4041.26     4560.85    571.76 o 
   7  13   8      389.09      223.81    356.53 o 
   9  13   8      424.26      340.65    322.02 o 
 -14  14   8     2993.53     2226.53    789.22 o 
 -12  14   8     1591.11      988.55    662.09 o 
 -10  14   8     4599.76     5322.70    493.27 o 
  -8  14   8      727.27      772.88    312.87 o 
  -6  14   8      289.67      536.28    292.14 o 
  -4  14   8       69.14      -46.47    283.30 o 
  -2  14   8      639.16      944.18    321.07 o 
   0  14   8      266.85      355.63    317.32 o 
   2  14   8     4758.61     4437.56    761.51 o 
   4  14   8     3790.23     3501.01    783.10 o 
   6  14   8      158.28      160.98    295.93 o 
  -9  15   8     1167.94      998.22    419.54 o 
  -7  15   8      991.56      978.96    334.53 o 
  -5  15   8     1209.18     1081.03    402.09 o 
  -3  15   8     1825.33     2311.48    419.06 o 
  -1  15   8      108.28       76.00    283.74 o 
   1  15   8     1233.09      742.12    339.65 o 
 -31   1   9     2328.77     2090.40    397.90 o 
 -29   1   9      471.19     -103.48    269.55 o 
 -27   1   9      441.08      367.92    271.70 o 
 -25   1   9      991.10      741.28    259.27 o 
 -23   1   9     7797.24     7370.69    469.03 o 
 -21   1   9    13090.88    11300.18    497.85 o 
 -19   1   9     1222.96     1395.89    328.39 o 
 -17   1   9     2098.15     2637.34    614.68 o 
 -15   1   9     6710.86     6434.74    411.53 o 
 -13   1   9    10338.70     9757.55    462.96 o 
 -11   1   9    11478.64     9873.99    976.43 o 
  -9   1   9     2217.48     1616.61    257.57 o 
  -7   1   9    10583.35     9749.58    584.24 o 
  -5   1   9    42232.89    46470.55   1068.61 o 
  -3   1   9    61954.13    65759.63   1372.13 o 
  -1   1   9    17447.36    19179.95    421.48 o 
   1   1   9      315.52      139.76    129.56 o 
   3   1   9     6226.17     6068.24    254.66 o 
   5   1   9    16366.27    15917.90    393.47 o 
   7   1   9    12958.98    12839.56    369.80 o 
   9   1   9     1886.38     1688.98    275.15 o 
  11   1   9      836.78     1007.90    490.50 o 
  13   1   9     2522.20     2003.77    495.62 o 
  15   1   9     3248.18     3005.25    503.96 o 
  17   1   9     3319.56     2711.82    549.93 o 
  19   1   9      844.80     -264.96    447.00 o 
  21   1   9     1548.27      766.75    516.05 o 
 -30   2   9     1058.74      452.58    333.75 o 
 -28   2   9     2134.26     1668.65    328.28 o 
 -26   2   9      649.52      821.87    307.99 o 
 -24   2   9      407.00      178.77    293.21 o 
 -22   2   9       64.59     -119.91    224.64 o 
 -20   2   9     1554.19     1425.55    285.83 o 
 -18   2   9     3858.75     3885.65    434.53 o 
 -16   2   9      496.57      200.97    230.70 o 
 -14   2   9     6884.19     7661.83    436.36 o 
 -12   2   9     5064.72     4946.08    562.15 o 
 -10   2   9       85.32      325.60    208.63 o 
  -8   2   9    24845.77    25606.40    737.10 o 
  -6   2   9    12671.57    12946.33    495.67 o 
  -4   2   9     2392.28     3346.18    309.66 o 
  -2   2   9        3.34       96.59    123.75 o 
   0   2   9     1610.81     1588.62    167.35 o 
   2   2   9    24217.91    24431.68    482.25 o 
   4   2   9    10131.55     9630.63    303.44 o 
   6   2   9       13.84      -87.59    137.81 o 
   8   2   9      260.22      437.26    217.58 o 
  10   2   9       48.20     -314.68    210.02 o 
  12   2   9      151.94      -36.98    371.71 o 
  14   2   9       24.31     -240.26    250.38 o 
  16   2   9        1.85     -521.18    347.45 o 
  18   2   9       47.49      195.64    456.75 o 
  20   2   9       10.89     -232.74    451.07 o 
 -29   3   9      435.78      283.20    350.52 o 
 -27   3   9      143.45      -60.72    317.10 o 
 -25   3   9     1190.88      793.09    305.84 o 
 -23   3   9      316.00     -111.43    249.80 o 
 -21   3   9     7894.80     8057.26    474.91 o 
 -19   3   9     6895.43     7361.06    448.57 o 
 -17   3   9      268.35       24.16    227.20 o 
 -15   3   9    14386.21    13981.13    731.85 o 
 -13   3   9     5689.49     5867.41    448.13 o 
 -11   3   9     2471.06     2146.86    303.98 o 
  -9   3   9        9.79      250.09    193.11 o 
  -7   3   9    14370.07    14666.93    892.12 o 
  -5   3   9    21027.07    21604.27    673.94 o 
  -3   3   9     5467.65     5415.45    244.82 o 
  -1   3   9     3028.35     3071.98    202.53 o 
   1   3   9      554.23      432.03    138.21 o 
   3   3   9     3304.14     4041.66    226.88 o 
   5   3   9     2405.14     2525.02    275.66 o 
   7   3   9     1058.43     1273.66    241.33 o 
   9   3   9     1278.85     1238.41    274.13 o 
  11   3   9     1050.12     1134.01    568.73 o 
  13   3   9      121.69        6.04    267.68 o 
  15   3   9     2439.02     2022.61    374.79 o 
  17   3   9     1198.31      718.63    446.77 o 
  19   3   9      217.90     -627.84    443.90 o 
  21   3   9      359.25     1272.12    525.11 o 
 -30   4   9       47.00      -45.98    444.73 o 
 -28   4   9       20.24     -393.59    373.62 o 
 -26   4   9      812.50      320.04    374.68 o 
 -24   4   9     1440.02     1821.39    342.62 o 
 -22   4   9     1112.78      971.27    281.68 o 
 -20   4   9       34.07     -129.43    214.51 o 
 -18   4   9     5028.09     5616.32    403.65 o 
 -16   4   9     9573.66     8762.11    506.63 o 
 -14   4   9     7068.86     7151.13    459.83 o 
 -12   4   9     1122.55      582.87    251.34 o 
 -10   4   9    14322.88    14555.29    559.39 o 
  -8   4   9    12946.75    12429.35    950.57 o 
  -6   4   9     6338.13     6174.66    361.57 o 
  -4   4   9        2.96      205.16    184.53 o 
  -2   4   9    13131.67    12988.98    343.86 o 
   0   4   9     8687.55     8067.32    272.15 o 
   2   4   9     1209.77     1418.34    232.88 o 
   4   4   9     2347.25     2350.27    252.21 o 
   6   4   9      422.70      414.46    218.71 o 
   8   4   9      112.46      185.66    216.64 o 
  10   4   9      292.64      123.47    236.33 o 
  12   4   9      962.33     1141.69    307.24 o 
  14   4   9      621.13      450.65    459.09 o 
  16   4   9      300.95      421.60    304.69 o 
  18   4   9      383.49      140.96    554.34 o 
  20   4   9     1150.70     1006.33    821.01 o 
 -29   5   9      396.24      319.20    405.95 o 
 -27   5   9        1.18     -290.35    282.42 o 
 -25   5   9     1080.13      522.54    306.42 o 
 -23   5   9       19.38     -286.81    285.39 o 
 -21   5   9      771.38      508.91    261.74 o 
 -19   5   9      270.90      129.42    226.07 o 
 -17   5   9      439.71      380.93    265.88 o 
 -15   5   9     2586.73     3333.62    422.01 o 
 -13   5   9     1702.89     1940.85    395.96 o 
 -11   5   9       98.57      -62.39    197.50 o 
  -9   5   9       40.83       -5.24    284.44 o 
  -7   5   9      221.98       37.39    199.01 o 
  -5   5   9      576.20      769.56    217.03 o 
  -3   5   9      554.08      357.94    138.09 o 
  -1   5   9     4741.26     4588.91    409.08 o 
   1   5   9     4185.59     4319.67    222.66 o 
   3   5   9      525.29      125.13    305.22 o 
   5   5   9     4335.82     4648.56    464.49 o 
   7   5   9     4090.42     4542.37    353.86 o 
   9   5   9     1937.09     2054.11    363.53 o 
  11   5   9      507.27      381.99    275.58 o 
  13   5   9     2385.98     1518.09    472.19 o 
  15   5   9     2079.42     1565.31    450.14 o 
  17   5   9        0.47      350.45    407.31 o 
  19   5   9     1569.56      727.65    485.66 o 
 -28   6   9     1613.52     1773.65    482.89 o 
 -26   6   9     1294.86     1076.67    346.55 o 
 -24   6   9     1951.39     1497.02    382.05 o 
 -22   6   9      279.41      334.35    271.06 o 
 -20   6   9     5126.28     5431.95    367.05 o 
 -18   6   9     3370.36     3346.36    307.06 o 
 -16   6   9      277.67      306.32    239.44 o 
 -14   6   9     7944.13     6967.57    403.03 o 
 -12   6   9      126.82      -70.71    199.45 o 
 -10   6   9      358.18      195.66    204.72 o 
  -8   6   9     5844.58     6193.88    356.27 o 
  -6   6   9       24.11      163.78    214.71 o 
  -4   6   9      119.84       38.95    122.42 o 
  -2   6   9     2459.39     3092.21    206.68 o 
   0   6   9      373.52      514.24    260.42 o 
   2   6   9    10432.27    10528.45    535.34 o 
   4   6   9    12344.03    12328.11    815.62 o 
   6   6   9      495.92      400.13    275.57 o 
   8   6   9    20375.89    20383.43    800.07 o 
  10   6   9     7059.17     8026.46    795.69 o 
  12   6   9     1413.64     1765.80    417.47 o 
  14   6   9       69.86     -150.63    358.91 o 
  16   6   9     2131.14     1895.86    489.23 o 
  18   6   9     2045.23     2089.72    550.32 o 
 -27   7   9       13.66     -115.12    364.30 o 
 -25   7   9      361.31      411.80    354.54 o 
 -23   7   9     1741.67     1222.43    393.49 o 
 -21   7   9      225.35      211.91    229.59 o 
 -19   7   9     5065.57     5323.48    370.37 o 
 -17   7   9      497.57      404.12    206.89 o 
 -15   7   9      457.70      303.14    249.59 o 
 -13   7   9     4944.97     4723.85    385.80 o 
 -11   7   9      246.49      136.01    215.11 o 
  -9   7   9      455.14      312.09    193.61 o 
  -7   7   9     1844.01     1842.69    285.76 o 
  -5   7   9     4464.85     4304.76    281.77 o 
  -3   7   9     4507.94     4770.53    306.82 o 
  -1   7   9      364.12      208.61    263.16 o 
   1   7   9      963.31     1051.70    306.89 o 
   3   7   9     4622.68     4438.11    672.32 o 
   5   7   9     2442.63     2528.66    397.42 o 
   7   7   9    13402.07    13331.49    668.72 o 
   9   7   9      729.57      574.49    335.00 o 
  11   7   9     4131.96     4143.13    543.77 o 
  13   7   9      141.95     -183.65    710.57 o 
  15   7   9      120.35      150.09    394.19 o 
  17   7   9      603.22      671.76    509.90 o 
  19   7   9      388.69      295.88    484.09 o 
 -26   8   9      223.33      -70.57    487.00 o 
 -24   8   9     3485.48     3049.69    696.56 o 
 -22   8   9      777.13      442.91    294.16 o 
 -20   8   9     4144.35     4219.60    439.02 o 
 -18   8   9    13345.93    12395.88    754.36 o 
 -16   8   9    10326.71     8809.45    494.63 o 
 -14   8   9     2422.95     2425.56    325.05 o 
 -12   8   9     9593.93     9846.07    641.09 o 
 -10   8   9    18969.00    19316.46    607.71 o 
  -8   8   9    14394.65    12912.36    714.20 o 
  -6   8   9     8369.21     8799.15    393.07 o 
  -4   8   9     3793.14     4032.60    378.37 o 
  -2   8   9    15495.99    16605.33   1311.51 o 
   0   8   9    12561.89    12852.13    612.07 o 
   2   8   9     1119.86     1210.34    365.52 o 
   4   8   9        1.34     -208.18    274.76 o 
   6   8   9     1456.18     1384.04    375.62 o 
   8   8   9       12.93     -110.90    330.50 o 
  10   8   9      220.99      130.63    422.09 o 
  12   8   9     2734.09     3149.22    530.34 o 
  14   8   9     2351.66     1674.83    479.16 o 
  16   8   9     1062.27      271.02    479.16 o 
  18   8   9     3679.03     4890.80    712.41 o 
 -25   9   9      551.89      616.29    516.09 o 
 -23   9   9       38.76       -0.95    334.91 o 
 -21   9   9       22.90     -129.19    331.35 o 
 -19   9   9       26.41       36.91    321.27 o 
 -17   9   9      298.82      213.59    319.79 o 
 -15   9   9      818.25      625.17    512.32 o 
 -13   9   9     1276.28     1115.02    295.76 o 
 -11   9   9     2737.27     3400.92    358.56 o 
  -9   9   9      256.74      -25.57    215.65 o 
  -7   9   9       14.58       85.23    176.13 o 
  -5   9   9     9579.46     8559.77    432.48 o 
  -3   9   9     1173.95     1165.96    281.33 o 
  -1   9   9    13397.01    11624.55    586.78 o 
   1   9   9     5005.16     5641.36    876.77 o 
   3   9   9       27.97     -247.51    314.61 o 
   5   9   9        7.60      -15.04    296.21 o 
   7   9   9     2119.61     1769.11    417.15 o 
   9   9   9       84.07     -362.37    325.37 o 
  11   9   9      116.46      -92.35    368.61 o 
  13   9   9      193.75     -171.24    406.45 o 
  15   9   9      180.02     -331.40    423.10 o 
 -22  10   9     3033.33     2441.38    559.09 o 
 -20  10   9     2284.58     1554.47    511.54 o 
 -18  10   9     1491.44      880.02    322.15 o 
 -16  10   9     5728.64     6545.63    509.92 o 
 -14  10   9      193.53      -60.69    248.87 o 
 -12  10   9     1276.14     1311.60    394.07 o 
 -10  10   9     4620.40     4444.90    378.28 o 
  -8  10   9     2229.29     2236.18    263.71 o 
  -6  10   9     1629.80     1690.88    317.41 o 
  -4  10   9     2365.02     2418.97    330.01 o 
  -2  10   9     4000.05     4172.45    378.11 o 
   0  10   9     9043.55     9328.91    466.04 o 
   2  10   9     3668.08     2732.91    425.21 o 
   4  10   9      718.00      600.79    338.86 o 
   6  10   9     1526.07     1345.10    404.64 o 
   8  10   9     1931.01     2485.74    484.80 o 
  10  10   9     4969.68     4818.37    605.57 o 
  12  10   9     1854.20     2251.10   1046.46 o 
  14  10   9       69.38      317.56    470.44 o 
 -21  11   9        1.97     -545.63    363.75 o 
 -19  11   9      646.64      282.17    419.20 o 
 -17  11   9      910.85      779.10    337.34 o 
 -15  11   9      861.06      411.29    315.41 o 
 -13  11   9     2640.11     2394.24    382.79 o 
 -11  11   9     1462.81     1156.98    323.93 o 
  -9  11   9       92.02      -32.65    227.71 o 
  -7  11   9       10.77     -186.96    223.42 o 
  -5  11   9       19.82     -184.86    223.88 o 
  -3  11   9     1560.79      989.83    291.79 o 
  -1  11   9     3609.04     3239.25    371.50 o 
   1  11   9      807.51      350.58    311.19 o 
   3  11   9      209.45      409.75    351.50 o 
   5  11   9     1877.73     2127.23    459.41 o 
   7  11   9     3434.12     2183.98    500.39 o 
   9  11   9      166.06      -43.03    360.42 o 
  11  11   9      523.23      183.10    432.87 o 
  13  11   9     1411.09     1284.19    497.86 o 
 -20  12   9     1010.38      131.54    440.83 o 
 -18  12   9     1666.29     1278.18    509.30 o 
 -16  12   9     1422.11      923.99    510.17 o 
 -14  12   9       24.88       41.03    293.48 o 
 -12  12   9     1659.44     1084.00    355.67 o 
 -10  12   9     2616.37     2731.06    496.76 o 
  -8  12   9      769.08      299.10    270.32 o 
  -6  12   9     2185.20     2428.63    358.68 o 
  -4  12   9      167.08     -114.43    255.14 o 
  -2  12   9     2462.69     2573.64    364.60 o 
   0  12   9     4699.87     5197.33    438.66 o 
   2  12   9     2390.94     2791.24    385.68 o 
   4  12   9      243.94     -301.19    340.04 o 
   6  12   9     2036.96     1440.15    465.10 o 
   8  12   9      945.92      597.15    449.97 o 
  10  12   9      360.70     -123.03    408.57 o 
 -17  13   9       57.33     -454.93    410.45 o 
 -15  13   9     2036.42     2058.48    527.40 o 
 -13  13   9     1852.60     1346.45    437.45 o 
 -11  13   9     1060.31      772.31    483.10 o 
  -9  13   9     1494.82     1059.15    441.74 o 
  -7  13   9      133.00      145.01    363.96 o 
  -5  13   9      362.39      600.45    380.07 o 
  -3  13   9     4722.44     5237.54    626.28 o 
  -1  13   9     4438.76     5813.03   1320.13 o 
   1  13   9      378.63      345.63    362.12 o 
   3  13   9     1909.44     2465.33    398.24 o 
   5  13   9     2164.46     1497.15    469.58 o 
   7  13   9      684.64     -284.74    448.75 o 
 -12  14   9      117.41     -421.82    488.08 o 
 -10  14   9     1470.79     1652.68    435.43 o 
  -8  14   9      803.34      548.36    322.14 o 
  -6  14   9      134.74     -188.22    273.92 o 
  -4  14   9     1076.40     1200.35    416.25 o 
  -2  14   9      486.93      146.43    291.85 o 
   0  14   9       65.65      375.20    313.71 o 
   2  14   9      362.53      -98.37    263.22 o 
   4  14   9      258.14       34.32    299.38 o 
 -30   0  10      710.04      814.87    458.77 o 
 -28   0  10    12294.64    12595.71    771.42 o 
 -26   0  10     5729.59     6350.42    956.76 o 
 -24   0  10     2109.94     1530.50    573.74 o 
 -22   0  10    33535.39    32033.85   1518.11 o 
 -20   0  10    24340.61    23836.70   1242.29 o 
 -18   0  10      641.66      854.95    414.27 o 
 -16   0  10       77.12     -165.39    303.30 o 
 -14   0  10     1306.68      991.24    372.79 o 
 -12   0  10      526.33      455.76    295.22 o 
 -10   0  10    35027.91    34738.75   1309.63 o 
  -8   0  10    33581.03    30003.96   1179.26 o 
  -6   0  10     7415.68     8407.25    589.90 o 
  -4   0  10    73639.09    76447.99   2241.07 o 
  -2   0  10    34845.39    33749.94    889.45 o 
   0   0  10     1412.72     1602.19    259.29 o 
   2   0  10       38.45      -89.92    173.62 o 
   4   0  10    30876.87    29752.98    813.44 o 
   6   0  10     9941.23    10253.16    575.89 o 
   8   0  10    21720.36    22070.01    731.74 o 
  10   0  10    62022.45    62458.54   2181.27 o 
  12   0  10    18476.77    16379.21   1058.04 o 
  14   0  10     4083.35     2946.79    673.40 o 
  16   0  10    14224.22    14144.07   1179.79 o 
  18   0  10    10349.79     8155.13   1083.90 o 
  20   0  10      167.95     -496.70    673.40 o 
 -29   1  10     2031.27     2314.48    442.43 o 
 -27   1  10     2629.17     2493.24    615.34 o 
 -25   1  10     6000.28     7191.31    776.83 o 
 -23   1  10     5096.78     4572.22    522.04 o 
 -21   1  10     1428.30     1026.06    344.88 o 
 -19   1  10    10873.70    10765.68    575.19 o 
 -17   1  10     2489.29     2822.97    458.99 o 
 -15   1  10     6164.68     6145.41    437.92 o 
 -13   1  10      125.57     -113.88    179.25 o 
 -11   1  10    29431.25    28289.83    822.57 o 
  -9   1  10     4337.17     4592.39    425.05 o 
  -7   1  10    11088.05    10600.87    604.44 o 
  -5   1  10    28671.07    28900.29    920.40 o 
  -3   1  10     3665.70     4914.95    463.36 o 
  -1   1  10     3408.40     3036.96    211.22 o 
   1   1  10     5653.04     5990.68    263.59 o 
   3   1  10    23217.18    22538.94    488.24 o 
   5   1  10     1378.78     1658.21    200.07 o 
   7   1  10    38185.57    38050.61    705.38 o 
   9   1  10    20918.29    21322.59    622.71 o 
  11   1  10      267.33      393.59    264.23 o 
  13   1  10    19624.58    17430.15   2041.21 o 
  15   1  10     1715.82     1122.39    446.39 o 
  17   1  10      777.13      970.65    462.56 o 
  19   1  10     3062.81     1763.84   1333.33 o 
 -30   2  10     1592.17     1439.22    427.16 o 
 -28   2  10     1018.10      804.06    346.14 o 
 -26   2  10       75.69      -10.62    303.11 o 
 -24   2  10      638.14      340.58    283.79 o 
 -22   2  10      238.13      228.39    302.73 o 
 -20   2  10     6381.55     6720.03    589.03 o 
 -18   2  10    14726.42    13808.57    638.38 o 
 -16   2  10     7794.44     6921.35    454.45 o 
 -14   2  10     7640.97     6960.51    485.12 o 
 -12   2  10    10204.34     8651.06    579.39 o 
 -10   2  10     1119.52     1087.36    253.70 o 
  -8   2  10      216.59      115.70    199.95 o 
  -6   2  10     1608.10     1692.19    275.85 o 
  -4   2  10     2292.02     3085.93    327.63 o 
  -2   2  10     7771.07     6643.37    385.44 o 
   0   2  10    28454.36    29820.97    572.97 o 
   2   2  10    14186.60    13594.78    366.80 o 
   4   2  10    18012.53    17402.85    420.76 o 
   6   2  10    48304.75    46377.34    948.91 o 
   8   2  10     9452.51     9853.75    446.34 o 
  10   2  10     3411.47     4148.90    647.13 o 
  12   2  10     5403.01     5779.00    471.25 o 
  14   2  10     1475.65      573.14    401.07 o 
  16   2  10      963.41      107.21    572.12 o 
  18   2  10      283.42       93.69    672.86 o 
  20   2  10     3345.27     3181.75    639.17 o 
 -29   3  10     2247.72     2674.05    462.32 o 
 -27   3  10        3.97      -15.24    340.90 o 
 -25   3  10     3380.79     2579.81    398.86 o 
 -23   3  10      396.01      210.03    247.92 o 
 -21   3  10     8885.14     8919.37    615.77 o 
 -19   3  10     4457.35     4789.69    494.50 o 
 -17   3  10      106.72     -277.00    223.48 o 
 -15   3  10    33531.08    31306.18    938.68 o 
 -13   3  10    13578.71    13591.95    701.41 o 
 -11   3  10     5248.03     4497.17    392.16 o 
  -9   3  10     4043.63     4418.08    377.37 o 
  -7   3  10       75.44       59.40    183.67 o 
  -5   3  10     1154.77     1246.21    246.56 o 
  -3   3  10    14436.85    14775.88    396.17 o 
  -1   3  10    26562.63    26180.13    527.71 o 
   1   3  10     1822.27     1683.34    183.50 o 
   3   3  10    65421.02    62959.37    964.14 o 
   5   3  10    11846.26    11787.39    516.21 o 
   7   3  10      337.65      408.51    223.99 o 
   9   3  10    19282.11    19689.87    619.34 o 
  11   3  10     1069.23      499.18    283.39 o 
  13   3  10     4722.82     4258.27    432.96 o 
  15   3  10      173.93     -284.23    397.23 o 
  17   3  10     1967.28     1525.04    498.51 o 
  19   3  10      854.45      551.75    485.75 o 
 -28   4  10     6164.49     7129.52    616.76 o 
 -26   4  10     4595.33     5664.35    882.05 o 
 -24   4  10     1455.94     1645.14    356.47 o 
 -22   4  10    13968.44    13759.84    574.25 o 
 -20   4  10     1767.84     1543.01    373.65 o 
 -18   4  10       14.52     -298.60    258.33 o 
 -16   4  10     1154.34     1112.12    312.40 o 
 -14   4  10    14214.98    13184.39    792.19 o 
 -12   4  10      127.34       33.16    226.25 o 
 -10   4  10    19582.77    19140.60    675.35 o 
  -8   4  10    27014.28    25655.61    775.96 o 
  -6   4  10        2.19      362.74    212.92 o 
  -4   4  10    22100.25    22733.09    665.42 o 
  -2   4  10    18092.04    18193.58    434.15 o 
   0   4  10       14.26       22.08    138.47 o 
   2   4  10    11657.41    12052.92    643.18 o 
   4   4  10     1285.19     1186.80    232.58 o 
   6   4  10      642.50      502.93    226.55 o 
   8   4  10     4162.69     4417.38    379.14 o 
  10   4  10    16478.83    16332.73   1057.88 o 
  12   4  10     4285.79     3766.94    663.13 o 
  14   4  10     3217.81     3241.52    415.53 o 
  16   4  10     6984.37     7587.39   1216.16 o 
  18   4  10      183.05      -62.49    730.50 o 
 -29   5  10     1069.96     1234.29    407.93 o 
 -27   5  10      453.45      475.72    365.70 o 
 -25   5  10    13225.55    16492.98    678.09 o 
 -23   5  10     5765.91     7186.38    698.47 o 
 -21   5  10     5502.65     6153.58    463.37 o 
 -19   5  10     8909.01     9266.34    587.19 o 
 -17   5  10      456.73      778.09    316.64 o 
 -15   5  10    16293.34    15817.85    902.62 o 
 -13   5  10     5663.13     5665.96   1011.98 o 
 -11   5  10    15527.80    13127.88    579.46 o 
  -9   5  10      795.67     1073.05    276.17 o 
  -7   5  10    38326.79    37774.13    986.68 o 
  -5   5  10    23678.80    23860.55   1186.26 o 
  -3   5  10       93.12      892.35    270.67 o 
  -1   5  10    15403.97    15590.46    470.35 o 
   1   5  10    11391.38    10388.62    396.59 o 
   3   5  10      533.00      351.33    198.72 o 
   5   5  10      784.58      798.08    280.69 o 
   7   5  10      940.25      891.23    398.65 o 
   9   5  10     1224.09     1177.46    367.85 o 
  11   5  10     4781.59     5197.55    565.65 o 
  13   5  10    16065.54    17825.65   2453.33 o 
  15   5  10     1035.35     1268.74    482.82 o 
  17   5  10     2649.93     3314.02    559.43 o 
  19   5  10     2572.94     1597.84    809.69 o 
 -28   6  10      768.72      763.20    553.53 o 
 -26   6  10     2123.35     1895.90    388.41 o 
 -24   6  10      394.86      430.82    298.23 o 
 -22   6  10     2192.79     2676.76    370.55 o 
 -20   6  10      436.00      390.46    350.41 o 
 -18   6  10     1698.42     2404.19    480.81 o 
 -16   6  10     5986.07     5870.28    523.05 o 
 -14   6  10      371.85      390.35    280.64 o 
 -12   6  10    14694.41    14249.28    621.59 o 
 -10   6  10     1198.71      708.79    274.98 o 
  -8   6  10     9661.61     9005.75    471.94 o 
  -6   6  10     3012.17     3100.93    346.10 o 
  -4   6  10     1007.87     1436.71    235.31 o 
  -2   6  10       14.44      121.49    173.60 o 
   0   6  10     4873.84     5536.62    524.17 o 
   2   6  10     1282.14     1256.63    324.51 o 
   4   6  10    13073.28    12530.10    606.06 o 
   6   6  10     6421.29     6563.32    548.56 o 
   8   6  10     5969.45     5804.81    556.92 o 
  10   6  10      933.78      692.19    372.25 o 
  12   6  10     6205.21     4985.63    552.64 o 
  14   6  10      243.57       46.57    355.68 o 
  16   6  10      538.08      239.89    616.29 o 
  18   6  10      211.02     -298.53    583.16 o 
 -27   7  10      191.11      151.55    371.45 o 
 -25   7  10      222.03      100.25    294.69 o 
 -23   7  10     1288.22     1050.39    314.81 o 
 -21   7  10     5126.92     5031.08    386.26 o 
 -19   7  10      158.98     -178.28    246.18 o 
 -17   7  10    10324.48     9626.47    490.92 o 
 -15   7  10    14005.22    14598.25    563.64 o 
 -13   7  10      413.21      158.72    233.13 o 
 -11   7  10     8461.57     8648.88    445.12 o 
  -9   7  10     5320.41     4494.09    421.37 o 
  -7   7  10     3011.04     3162.01    356.09 o 
  -5   7  10      163.37      133.69    195.23 o 
  -3   7  10     1248.44     1526.10    337.65 o 
  -1   7  10      118.10     -102.63    236.24 o 
   1   7  10     3071.17     2858.34    627.61 o 
   3   7  10    31640.12    32543.57   1209.69 o 
   5   7  10     5872.76     6642.00    576.41 o 
   7   7  10     9572.02     8764.11    673.94 o 
   9   7  10    16678.77    15190.44   1153.94 o 
  11   7  10     1635.23     1677.06    432.01 o 
  13   7  10     1641.71      672.18    498.05 o 
  15   7  10      120.36     -337.93    367.00 o 
  17   7  10     1303.03     1038.21    791.38 o 
 -26   8  10      490.62      -66.80    490.77 o 
 -24   8  10      637.47      460.65    459.80 o 
 -22   8  10     4006.43     4565.27    468.52 o 
 -20   8  10       59.91      169.56    272.46 o 
 -18   8  10      222.28     -211.57    244.37 o 
 -16   8  10      567.83      139.28    236.40 o 
 -14   8  10     7063.05     6828.58    472.58 o 
 -12   8  10     2452.90     2802.21    475.99 o 
 -10   8  10     3507.30     3756.29    369.33 o 
  -8   8  10     5502.82     5624.78    371.87 o 
  -6   8  10     2254.81     2169.39    279.38 o 
  -4   8  10     3810.96     4761.52    497.24 o 
  -2   8  10    13691.59    12767.85    643.67 o 
   0   8  10      775.80      895.89    480.54 o 
   2   8  10     5271.17     6091.27    524.58 o 
   4   8  10        2.40     -265.85    279.52 o 
   6   8  10     5235.36     5278.85    540.14 o 
   8   8  10      101.16     -404.05    298.94 o 
  10   8  10     4088.57     4043.02    544.82 o 
  12   8  10     2195.76     1785.95   1119.19 o 
  14   8  10     1973.53     1972.93    501.80 o 
  16   8  10      365.90      211.55    484.00 o 
 -25   9  10     5100.55     5229.35    868.42 o 
 -23   9  10     1110.65      796.69    403.47 o 
 -21   9  10     1370.84     1081.66    345.65 o 
 -19   9  10     1366.66     1044.59    317.22 o 
 -17   9  10        4.79      -43.89    264.18 o 
 -15   9  10     2143.97     1509.53    315.33 o 
 -13   9  10     5466.75     5511.59    513.36 o 
 -11   9  10    10754.78    10203.09    481.90 o 
  -9   9  10      273.88      338.22    233.49 o 
  -7   9  10    19833.33    21344.14    670.22 o 
  -5   9  10    35831.90    36163.93    895.06 o 
  -3   9  10       38.03     1254.94    563.50 o 
  -1   9  10    19615.98    20125.23    809.99 o 
   1   9  10     7553.27     8220.99    551.40 o 
   3   9  10      551.73      428.59    331.18 o 
   5   9  10      855.06      859.47    344.70 o 
   7   9  10     4734.79     5302.37    563.05 o 
   9   9  10     3583.84     4033.73    677.17 o 
  11   9  10      725.88      -70.41    448.75 o 
  13   9  10     6421.40     7616.52   1863.97 o 
  15   9  10       89.85       27.55    455.59 o 
 -22  10  10       91.84       95.09    350.57 o 
 -20  10  10        5.30     -378.24    252.16 o 
 -18  10  10      533.10      -26.81    254.93 o 
 -16  10  10     1372.07      968.15    326.44 o 
 -14  10  10     4874.24     4511.41    460.76 o 
 -12  10  10      107.61      -67.18    227.28 o 
 -10  10  10    12866.79    11850.79    510.73 o 
  -8  10  10    17533.16    17226.84    613.68 o 
  -6  10  10      649.10      747.91    267.46 o 
  -4  10  10    13783.21    14211.06    788.87 o 
  -2  10  10     4200.07     4370.66    513.40 o 
   0  10  10      701.96      780.92    362.29 o 
   2  10  10      499.05      -74.46    281.43 o 
   4  10  10      485.46      705.95    354.64 o 
   6  10  10     2282.45     1953.93    448.19 o 
   8  10  10      279.45     -292.95    355.16 o 
  10  10  10     1073.95      638.34    424.04 o 
  12  10  10     1478.08     1535.12    493.47 o 
 -21  11  10     1037.38      510.95    423.97 o 
 -19  11  10        2.84       45.67    327.43 o 
 -17  11  10     5811.40     5301.32    466.88 o 
 -15  11  10     7359.77     8185.53    551.01 o 
 -13  11  10      211.32     -342.62    228.42 o 
 -11  11  10     8465.95     7946.70    487.35 o 
  -9  11  10     2543.94     2884.84    364.83 o 
  -7  11  10     2537.15     2573.50    354.91 o 
  -5  11  10     2481.28     1872.85    335.06 o 
  -3  11  10     2184.11     2448.79    354.32 o 
  -1  11  10     5389.15     5465.21    749.36 o 
   1  11  10       12.97     -273.86    318.11 o 
   3  11  10     7911.65     7267.16    803.50 o 
   5  11  10     7651.28     7377.54   1213.46 o 
   7  11  10      147.09     -263.89    658.85 o 
   9  11  10      928.35      772.87    450.44 o 
  11  11  10     1010.39      787.59    458.05 o 
 -18  12  10     4262.14     2813.26   1348.14 o 
 -16  12  10      300.00      145.28    257.89 o 
 -14  12  10     3792.77     3884.56    424.85 o 
 -12  12  10     2566.20     3107.69    514.10 o 
 -10  12  10        7.82     -207.17    245.05 o 
  -8  12  10     1097.42      875.41    298.74 o 
  -6  12  10     1148.43     1190.99    306.54 o 
  -4  12  10     8172.83     8285.78    521.17 o 
  -2  12  10       36.43      -32.00    254.74 o 
   0  12  10    10745.31     9172.67    639.28 o 
   2  12  10    12873.30    13707.86    750.70 o 
   4  12  10     1197.19      902.16    423.13 o 
   6  12  10     2305.04     2183.20    481.62 o 
   8  12  10     1247.46     1369.75    490.56 o 
 -15  13  10      762.47       22.63    595.28 o 
 -13  13  10      145.11     -308.26    367.41 o 
 -11  13  10     3653.34     3564.76    566.80 o 
  -9  13  10      654.34      818.07    419.64 o 
  -7  13  10     5391.01     6437.13    794.88 o 
  -5  13  10     8401.03    10017.60    783.46 o 
  -3  13  10      165.14      192.60    408.62 o 
  -1  13  10     2700.12     3662.71    418.47 o 
   1  13  10      978.84     1603.21    414.00 o 
   3  13  10      429.86      184.77    363.36 o 
   5  13  10      459.34     -516.51    344.34 o 
 -10  14  10     6466.47     7061.92    560.95 o 
  -8  14  10     9874.13     9717.01    709.03 o 
  -6  14  10     1297.06     1782.70    495.89 o 
  -4  14  10     3690.58     4521.30    654.81 o 
  -2  14  10     6176.07     8745.33    786.26 o 
   0  14  10     1926.66     1588.32    491.61 o 
 -29   1  11      302.33      -15.23    420.20 o 
 -27   1  11     1190.61      978.46    412.15 o 
 -25   1  11     1061.38      980.07    392.83 o 
 -23   1  11      463.80      522.88    319.02 o 
 -21   1  11      561.94      664.50    336.38 o 
 -19   1  11    11820.25    12081.99    625.04 o 
 -17   1  11    19888.43    19593.60    746.58 o 
 -15   1  11     7625.34     7627.32    832.32 o 
 -13   1  11      586.54      370.53    236.87 o 
 -11   1  11     9314.21     8969.25    502.09 o 
  -9   1  11    14966.18    14915.83    586.30 o 
  -7   1  11    16178.11    16403.27    617.91 o 
  -5   1  11       67.73      612.02    229.21 o 
  -3   1  11     7961.68     9462.36    325.79 o 
  -1   1  11     1357.58     1673.85    195.20 o 
   1   1  11     1408.03     1449.41    194.51 o 
   3   1  11     1459.17     1517.18    196.12 o 
   5   1  11     1723.21     1755.38    239.18 o 
   7   1  11      117.50     -124.82    255.64 o 
   9   1  11     1678.72     1377.81    365.26 o 
  11   1  11     3945.76     3844.73    496.46 o 
  13   1  11     1605.94      547.26    431.89 o 
  15   1  11      585.18     -370.09    390.36 o 
  17   1  11      575.37     -255.64    543.30 o 
  19   1  11     1531.66     1548.69    544.51 o 
 -30   2  11      375.09     -331.38    407.94 o 
 -28   2  11      245.32      -14.58    412.72 o 
 -26   2  11      364.21       42.06    383.27 o 
 -24   2  11       46.52       25.68    615.76 o 
 -22   2  11     3849.20     3385.71    478.26 o 
 -20   2  11     4378.25     4708.70    603.90 o 
 -18   2  11     2525.17     2760.44    438.79 o 
 -16   2  11     1817.54     1841.96    340.20 o 
 -14   2  11    11063.91    10522.65    616.29 o 
 -12   2  11     4382.62     4305.62    591.78 o 
 -10   2  11     1335.71     1211.82    280.67 o 
  -8   2  11     1077.74     1037.24    327.54 o 
  -6   2  11      114.57      109.03    202.83 o 
  -4   2  11      805.15      987.78    184.62 o 
  -2   2  11     1604.32     1751.51    209.72 o 
   0   2  11     1860.45     1490.35    192.85 o 
   2   2  11     2794.53     2705.62    241.33 o 
   4   2  11     1528.99     1386.65    205.98 o 
   6   2  11     2903.80     3024.52    334.68 o 
   8   2  11     6463.52     6742.21    437.64 o 
  10   2  11     2096.84     2369.40    459.69 o 
  12   2  11      274.45     -188.37    376.41 o 
  14   2  11       21.45     -579.63    386.42 o 
  16   2  11     1328.15     1092.72    470.47 o 
  18   2  11     2359.25     1514.32    557.85 o 
 -29   3  11     1081.81     1360.73    387.05 o 
 -27   3  11     2660.08     2904.98    526.70 o 
 -25   3  11     2086.25     1497.53    452.02 o 
 -23   3  11      578.87      169.81    337.86 o 
 -21   3  11     2878.42     2566.18    423.44 o 
 -19   3  11     1080.85      755.68    318.30 o 
 -17   3  11     1233.48     1098.98    310.48 o 
 -15   3  11      450.90      488.14    261.08 o 
 -13   3  11     3438.43     3667.52    399.20 o 
 -11   3  11       16.51      -93.37    221.85 o 
  -9   3  11    13387.87    13334.90    841.75 o 
  -7   3  11    13994.97    12965.88    552.89 o 
  -5   3  11     8969.74    10381.14    482.22 o 
  -3   3  11     2149.78     2634.46    411.10 o 
  -1   3  11     1601.42     1594.89    217.18 o 
   1   3  11    10637.16    10632.63    546.56 o 
   3   3  11    11454.20    11079.75    434.74 o 
   5   3  11      919.92      971.68    244.46 o 
   7   3  11    20798.84    19973.55    616.38 o 
   9   3  11     7390.84     7135.66    446.47 o 
  11   3  11      760.56      574.60    291.17 o 
  13   3  11      160.58     -380.22    253.48 o 
  15   3  11      483.81        4.41    564.58 o 
  17   3  11      849.88      174.55    704.91 o 
 -28   4  11        9.75       18.55    288.41 o 
 -26   4  11      412.82      292.21    395.99 o 
 -24   4  11     1223.63     1027.12    413.05 o 
 -22   4  11      992.76      906.01    366.24 o 
 -20   4  11     1242.26      948.42    356.84 o 
 -18   4  11      232.48     -140.76    261.83 o 
 -16   4  11     4424.29     4746.69    479.77 o 
 -14   4  11      517.29      285.99    267.33 o 
 -12   4  11    15695.26    15896.20   1227.47 o 
 -10   4  11    20955.85    19766.51    709.94 o 
  -8   4  11     2050.34     1964.91    310.67 o 
  -6   4  11     3038.59     3666.10    366.67 o 
  -4   4  11     6531.24     6960.81    303.66 o 
  -2   4  11    14228.43    14003.37    391.48 o 
   0   4  11    13835.72    13237.46    378.69 o 
   2   4  11       79.00     -198.52    179.79 o 
   4   4  11     8762.51     8233.21    395.23 o 
   6   4  11    21961.27    21518.79    632.94 o 
   8   4  11     3810.15     3798.60    373.28 o 
  10   4  11      443.55      279.31    282.08 o 
  12   4  11      388.15     -136.36    273.72 o 
  14   4  11     1055.64      605.78    403.45 o 
  16   4  11     1037.14      230.03    718.65 o 
  18   4  11      415.07    -1014.14    676.09 o 
 -27   5  11     1160.90      657.11    365.66 o 
 -25   5  11     1450.61     1059.67    437.18 o 
 -23   5  11      632.38      212.14    345.24 o 
 -21   5  11      768.59      325.64    342.91 o 
 -19   5  11     4783.06     4938.66    565.39 o 
 -17   5  11     6610.39     6521.41    547.91 o 
 -15   5  11     4735.04     5093.76    487.21 o 
 -13   5  11     8410.00     7427.72    856.56 o 
 -11   5  11    16854.75    16590.72   1852.12 o 
  -9   5  11      387.20      556.28    262.23 o 
  -7   5  11       34.13     -216.53    204.79 o 
  -5   5  11      201.17      358.49    232.31 o 
  -3   5  11     1151.63      809.51    210.12 o 
  -1   5  11      254.32      -23.23    173.80 o 
   1   5  11       35.07     -217.70    168.63 o 
   3   5  11     4432.28     4679.83    478.29 o 
   5   5  11      790.91      852.17    330.62 o 
   7   5  11      956.51      522.49    692.79 o 
   9   5  11     9489.83     9153.69    593.32 o 
  11   5  11     5050.04     7041.96    620.00 o 
  13   5  11     2045.49     2159.25    481.65 o 
  15   5  11       23.55     -272.32    872.99 o 
  17   5  11     1656.46     2650.50    837.71 o 
 -28   6  11     1945.98     1925.30    419.16 o 
 -26   6  11      308.68      255.17    317.80 o 
 -24   6  11     1887.72     1548.82    442.28 o 
 -22   6  11     8929.64     9439.07    687.46 o 
 -20   6  11     8456.89     8494.03    631.76 o 
 -18   6  11      749.92      512.01    362.02 o 
 -16   6  11     3496.42     3572.38    457.64 o 
 -14   6  11     3243.82     3148.71    428.16 o 
 -12   6  11     2897.10     3085.93    397.70 o 
 -10   6  11       94.29      -57.79    239.70 o 
  -8   6  11      882.46      980.76    284.97 o 
  -6   6  11       89.44       66.43    197.38 o 
  -4   6  11     1331.36     1430.76    244.92 o 
  -2   6  11     3951.77     3868.21    430.10 o 
   0   6  11     3733.52     3902.43    444.36 o 
   2   6  11     2553.27     2562.79    394.80 o 
   4   6  11     6683.15     7926.85    735.62 o 
   6   6  11     3667.61     3305.56    452.92 o 
   8   6  11     5697.22     6960.82    627.20 o 
  10   6  11     1386.58     1421.06    419.25 o 
  12   6  11       79.87      199.58    368.81 o 
  14   6  11     4078.46     4817.44    647.46 o 
  16   6  11     5837.82     6045.60   1874.47 o 
 -27   7  11       38.64      264.52    320.81 o 
 -25   7  11      922.65      451.58    425.84 o 
 -23   7  11     2699.82     2288.02    498.94 o 
 -21   7  11     1348.46     1246.07    398.77 o 
 -19   7  11     2669.57     3101.78    496.48 o 
 -17   7  11       44.19      -28.75    275.41 o 
 -15   7  11     2349.10     2253.64    405.44 o 
 -13   7  11     4401.67     3626.27    450.74 o 
 -11   7  11      217.86      -88.76    253.31 o 
  -9   7  11      326.58      153.26    239.75 o 
  -7   7  11     8319.20     7646.52    461.52 o 
  -5   7  11     1918.67     2195.82    283.09 o 
  -3   7  11      469.82      695.49    322.67 o 
  -1   7  11     1838.37     1837.96    367.02 o 
   1   7  11     5438.66     6317.12    536.46 o 
   3   7  11       31.07     -409.59    302.22 o 
   5   7  11      868.27      490.90    330.06 o 
   7   7  11      648.57      305.44    783.57 o 
   9   7  11     2435.34     2683.62    500.45 o 
  11   7  11      685.63      250.97    423.14 o 
  13   7  11      131.80     -547.63    365.09 o 
  15   7  11      346.86      -34.23    492.12 o 
 -24   8  11     1155.67      650.17    439.65 o 
 -22   8  11       46.83     -482.29    321.53 o 
 -20   8  11      351.25       98.66    355.44 o 
 -18   8  11     4599.95     5327.25    473.48 o 
 -16   8  11      906.65      563.60    280.99 o 
 -14   8  11      267.44     -178.94    268.37 o 
 -12   8  11     4517.23     4715.84    484.52 o 
 -10   8  11    11495.23    11188.14    575.89 o 
  -8   8  11     7138.02     6932.53    751.24 o 
  -6   8  11     1483.61     1323.12    375.19 o 
  -4   8  11     4348.04     4775.23    556.23 o 
  -2   8  11     6979.96     8367.77    790.30 o 
   0   8  11     2157.70     2131.78    586.93 o 
   2   8  11        8.49      -11.17    310.21 o 
   4   8  11      183.94     -222.03    270.00 o 
   6   8  11     5466.23     6563.28    614.08 o 
   8   8  11     5544.51     4762.47    577.06 o 
  10   8  11      219.42     -258.39    468.15 o 
  12   8  11     1847.83     2068.04    490.99 o 
  14   8  11      982.65      711.28    985.32 o 
 -23   9  11       52.16     -158.25    296.47 o 
 -21   9  11       29.61     -190.71    266.95 o 
 -19   9  11      180.51        9.75    263.25 o 
 -17   9  11     1731.91     1585.72    345.50 o 
 -15   9  11      113.85       64.85    265.72 o 
 -13   9  11      842.74     1208.49    299.25 o 
 -11   9  11      462.22      349.22    226.06 o 
  -9   9  11     1158.03     1091.25    446.60 o 
  -7   9  11     2513.60     3050.75    421.38 o 
  -5   9  11     1989.28     2473.21    404.41 o 
  -3   9  11       80.58      231.83    327.30 o 
  -1   9  11      191.19       -6.90    316.12 o 
   1   9  11     2643.29     2503.88    420.97 o 
   3   9  11       20.06     -203.78    320.01 o 
   5   9  11       57.01      174.12    326.72 o 
   7   9  11      146.75     -450.49    353.37 o 
   9   9  11     1330.80     1225.58    519.06 o 
  11   9  11      505.37     1308.01    869.49 o 
  13   9  11       37.10     -439.98    393.63 o 
 -22  10  11     2401.56     1959.94    401.27 o 
 -20  10  11     5391.19     5429.09    498.86 o 
 -18  10  11       43.76        7.05    262.91 o 
 -16  10  11     3161.71     3255.23    414.12 o 
 -14  10  11     8129.28     8810.15    562.18 o 
 -12  10  11     2605.74     2906.95    377.40 o 
 -10  10  11       26.10     -146.66    314.38 o 
  -8  10  11      869.03      545.63    240.42 o 
  -6  10  11      122.54       22.45    300.36 o 
  -4  10  11      576.04      413.26    405.92 o 
  -2  10  11     1248.67     1466.12    795.15 o 
   0  10  11     2112.44     1718.70    405.66 o 
   2  10  11       76.90     -198.11    324.06 o 
   4  10  11     2141.93     1882.03    435.41 o 
   6  10  11     1000.68      913.50    412.34 o 
   8  10  11     1074.49      238.53    706.80 o 
  10  10  11     1073.80      692.85    419.02 o 
 -19  11  11     2465.61     1604.11    365.46 o 
 -17  11  11      942.08      659.88    310.42 o 
 -15  11  11      292.19      375.66    293.75 o 
 -13  11  11        8.76      -59.90    215.23 o 
 -11  11  11       24.71     -325.74    332.12 o 
  -9  11  11      127.50       55.52    255.43 o 
  -7  11  11       19.13      100.43    316.88 o 
  -5  11  11      961.45      738.48    283.32 o 
  -3  11  11      366.55       89.20    340.55 o 
  -1  11  11      258.29      245.68    361.80 o 
   1  11  11     4901.06     4311.98    561.00 o 
   3  11  11     5926.15     4916.05    569.09 o 
   5  11  11      563.35      340.79    373.67 o 
   7  11  11        4.31     -246.83    366.56 o 
   9  11  11       70.37     -347.04    484.85 o 
 -18  12  11      419.47      271.46    293.66 o 
 -16  12  11       52.48     -184.26    273.09 o 
 -14  12  11      799.31     -119.77    353.12 o 
 -12  12  11     1850.10     1422.53    323.71 o 
 -10  12  11     1513.67     1271.60    333.27 o 
  -8  12  11       76.48     -263.72    245.82 o 
  -6  12  11     2344.68     1985.05    349.50 o 
  -4  12  11     1363.77     1682.43    494.45 o 
  -2  12  11      542.38      204.67    363.06 o 
   0  12  11        6.43     -286.16    326.10 o 
   2  12  11      379.04      525.41    393.05 o 
   4  12  11        3.43     -491.23    327.49 o 
   6  12  11      868.83      292.27    475.42 o 
 -13  13  11      935.96      743.07    480.81 o 
 -11  13  11      196.09     -156.36    359.98 o 
  -9  13  11     2274.79     2213.53    483.81 o 
  -7  13  11     1908.05     2244.08    494.56 o 
  -5  13  11     1282.68     1411.53    352.53 o 
  -3  13  11      406.59      642.48    320.80 o 
  -1  13  11     2115.66     1946.13    861.14 o 
   1  13  11      643.26      673.07    375.10 o 
   3  13  11      214.41      304.34    413.02 o 
 -28   0  12     1328.79      906.66    629.22 o 
 -26   0  12     2730.21     2062.76    661.01 o 
 -24   0  12     4149.35     4204.70    775.76 o 
 -22   0  12     2690.06     2781.41    669.09 o 
 -20   0  12    16511.11    15713.89   1025.72 o 
 -18   0  12     4149.81     4530.63    678.79 o 
 -16   0  12    21100.44    20541.36   1094.14 o 
 -14   0  12    42592.68    41921.50   1619.93 o 
 -12   0  12     2642.99     2542.75    510.17 o 
 -10   0  12    17557.83    18012.07    957.84 o 
  -8   0  12    18663.11    17896.25    935.75 o 
  -6   0  12     4699.38     5626.92    628.15 o 
  -4   0  12     4600.57     6440.90    470.20 o 
  -2   0  12     2928.60     3639.11    667.74 o 
   0   0  12     6285.23     5595.50    383.59 o 
   2   0  12     6873.75     6807.17    485.39 o 
   4   0  12    10660.88    10191.94    513.42 o 
   6   0  12     7181.69     7851.59    517.41 o 
   8   0  12       36.92     -266.67    469.22 o 
  10   0  12      945.80      386.80    548.42 o 
  12   0  12      237.40     -430.44    511.78 o 
  14   0  12      626.89     -794.34    529.56 o 
  16   0  12     1494.77      171.85    683.63 o 
 -29   1  12        3.67      -95.80    384.08 o 
 -27   1  12     1404.55     1321.72    452.39 o 
 -25   1  12       20.16     -123.18    383.84 o 
 -23   1  12     2354.98     2406.52    521.21 o 
 -21   1  12     3604.47     4022.01    738.85 o 
 -19   1  12      116.63       86.56    279.29 o 
 -17   1  12    14456.18    12867.81    626.41 o 
 -15   1  12      276.98      -46.43    258.73 o 
 -13   1  12    12745.89    12058.79   1113.80 o 
 -11   1  12     7932.55     7583.44    469.26 o 
  -9   1  12     4509.81     5227.69    442.79 o 
  -7   1  12     9570.28     8879.39    484.04 o 
  -5   1  12      580.38      688.96    223.03 o 
  -3   1  12     4822.49     5400.49    313.28 o 
  -1   1  12      623.99      471.28    178.65 o 
   1   1  12     1060.26      917.90    189.68 o 
   3   1  12       66.92       35.58    168.85 o 
   5   1  12     2339.54     2169.14    292.32 o 
   7   1  12     1738.57     2102.53    309.33 o 
   9   1  12      395.11       53.54    359.33 o 
  11   1  12     4914.29     3912.79    604.98 o 
  13   1  12      351.43     -338.85    377.60 o 
  15   1  12     3642.39     2533.64    536.07 o 
  17   1  12      464.62     -597.95    535.49 o 
 -28   2  12     1088.69      957.68    473.86 o 
 -26   2  12     3157.24     3418.76    557.04 o 
 -24   2  12    12935.29    12375.02    981.28 o 
 -22   2  12     5015.21     5202.35    579.74 o 
 -20   2  12     2974.26     3045.79    440.55 o 
 -18   2  12    15150.57    14354.64    669.48 o 
 -16   2  12        1.75       35.36    251.15 o 
 -14   2  12     5317.05     5146.38    655.08 o 
 -12   2  12     5787.98     6418.88    492.87 o 
 -10   2  12    13979.29    14216.09    611.59 o 
  -8   2  12      533.77      603.34    384.65 o 
  -6   2  12    30711.18    29464.84    886.25 o 
  -4   2  12    47637.31    49391.81    987.08 o 
  -2   2  12     3697.90     4100.53    538.18 o 
   0   2  12     4297.91     4196.37    282.34 o 
   2   2  12     6439.71     5723.22    295.48 o 
   4   2  12      848.54      750.59    233.04 o 
   6   2  12     1696.09     1274.33    278.05 o 
   8   2  12     4049.28     4508.64    400.17 o 
  10   2  12     1631.00     1091.65    388.17 o 
  12   2  12     5173.10     4328.35    551.86 o 
  14   2  12     9492.99     8974.06   1037.30 o 
  16   2  12      101.01     -632.74    421.83 o 
 -29   3  12      151.04     -450.40    389.65 o 
 -27   3  12     3878.16     3337.61    572.16 o 
 -25   3  12      622.21      960.16    397.85 o 
 -23   3  12     5986.09     6312.70    618.96 o 
 -21   3  12    11536.12    11866.30    668.11 o 
 -19   3  12      288.41      123.95    298.80 o 
 -17   3  12     6659.01     6206.01    536.54 o 
 -15   3  12     6259.65     6524.26    529.84 o 
 -13   3  12    11226.01    10998.09    835.82 o 
 -11   3  12     4773.28     5251.49    590.17 o 
  -9   3  12    11213.43    11443.24    558.11 o 
  -7   3  12    21172.59    21566.02    739.75 o 
  -5   3  12     1506.06     2106.24    240.93 o 
  -3   3  12     7941.46     8889.54    386.18 o 
  -1   3  12     7145.11     7448.41    363.85 o 
   1   3  12      794.89      255.20    290.18 o 
   3   3  12     2437.20     2208.67    289.59 o 
   5   3  12      487.41      181.97    230.79 o 
   7   3  12     3094.59     3141.84    347.97 o 
   9   3  12     2671.56     2817.06    625.77 o 
  11   3  12     5127.49     4974.52    798.18 o 
  13   3  12      335.02     -567.57    591.78 o 
  15   3  12     4067.09     2751.12    583.13 o 
  17   3  12     3213.39     1617.77    790.84 o 
 -28   4  12      320.71     -226.88    432.86 o 
 -26   4  12       38.05      -72.27    366.55 o 
 -24   4  12      135.20     -337.14    588.01 o 
 -22   4  12      553.75      378.98    355.12 o 
 -20   4  12     9481.14     9061.17    598.70 o 
 -18   4  12     2508.59     2347.14    406.98 o 
 -16   4  12     3221.12     3262.23    845.52 o 
 -14   4  12    18807.08    18800.23    739.25 o 
 -12   4  12      304.93      279.32    278.81 o 
 -10   4  12    17269.86    17291.15    702.76 o 
  -8   4  12    15121.26    15102.75    633.91 o 
  -6   4  12       72.84      524.05    253.37 o 
  -4   4  12     1568.43     2181.39    233.94 o 
  -2   4  12     1389.14     1403.93    262.19 o 
   0   4  12     4848.54     4935.20    466.13 o 
   2   4  12      403.16       91.86    218.50 o 
   4   4  12     7971.34     8066.79    430.74 o 
   6   4  12     1603.72     1329.40    455.81 o 
   8   4  12     3959.78     4196.58    397.66 o 
  10   4  12     1507.77     1360.36    394.87 o 
  12   4  12      473.58     -307.00    591.78 o 
  14   4  12      880.22      241.88    690.10 o 
  16   4  12     1032.95     -659.39    615.22 o 
 -27   5  12      185.61     -258.00    389.82 o 
 -25   5  12       98.10      402.47    377.91 o 
 -23   5  12      391.60      302.54    371.98 o 
 -21   5  12       28.29      120.45    314.61 o 
 -19   5  12     4072.65     4747.68    533.90 o 
 -17   5  12     4764.38     5934.09    724.04 o 
 -15   5  12     3037.03     2853.45    428.83 o 
 -13   5  12    14983.34    13960.53    636.92 o 
 -11   5  12    18351.18    17237.87    692.50 o 
  -9   5  12     1449.30     1577.86    312.59 o 
  -7   5  12     5917.49     6268.96    460.03 o 
  -5   5  12     5887.79     6652.15    386.31 o 
  -3   5  12      410.11      519.39    195.17 o 
  -1   5  12       98.75     -306.07    249.92 o 
   1   5  12     8915.14     9373.06    553.70 o 
   3   5  12     3907.82     4431.39    484.68 o 
   5   5  12    13095.25    12343.14    643.23 o 
   7   5  12     7587.94     8187.13    591.74 o 
   9   5  12      231.15     -255.93    437.44 o 
  11   5  12     2180.28     2172.45    470.26 o 
  13   5  12       24.86     -478.07    318.72 o 
  15   5  12      787.65     -331.31    696.56 o 
 -26   6  12      458.86      -84.26    373.62 o 
 -24   6  12     3912.88     4228.74   1225.85 o 
 -22   6  12     1117.72     1500.79    427.61 o 
 -20   6  12     4079.76     4774.69   1419.79 o 
 -18   6  12     2736.53     2781.58    444.93 o 
 -16   6  12     3588.65     3199.11    452.55 o 
 -14   6  12     4177.81     4779.19    497.02 o 
 -12   6  12     1877.68     1662.13    442.56 o 
 -10   6  12      651.23      607.50    304.49 o 
  -8   6  12      400.65      120.63    256.24 o 
  -6   6  12     5940.88     6858.01    391.23 o 
  -4   6  12     5580.03     6294.63   1015.22 o 
  -2   6  12      273.49      109.05    284.32 o 
   0   6  12     7191.93     7852.81    532.35 o 
   2   6  12      543.95      286.88    312.55 o 
   4   6  12     5017.08     6107.31    672.32 o 
   6   6  12       44.98      -78.08    283.96 o 
   8   6  12     2418.92     2533.55    551.11 o 
  10   6  12     2989.89     3362.34   1112.72 o 
  12   6  12     1908.17      958.95    665.86 o 
  14   6  12     5714.58     5815.34   1858.31 o 
 -25   7  12     3456.42     3767.63    604.11 o 
 -23   7  12     1127.86      945.98    436.67 o 
 -21   7  12     7143.18     8874.13   1058.04 o 
 -19   7  12     5704.22     5474.45    593.67 o 
 -17   7  12     1671.21     2014.31    418.02 o 
 -15   7  12      132.63     -350.08    322.96 o 
 -13   7  12        6.37     -348.87    232.58 o 
 -11   7  12     5734.84     5414.60    492.94 o 
  -9   7  12    13249.58    14026.33    626.95 o 
  -7   7  12     7506.91     8371.24    442.90 o 
  -5   7  12      388.54      600.02    336.94 o 
  -3   7  12    15888.98    15991.59    723.55 o 
  -1   7  12     5562.86     5374.14    525.23 o 
   1   7  12      672.50      313.05    308.12 o 
   3   7  12     2864.77     3046.49   1077.44 o 
   5   7  12     3614.37     3624.38    483.14 o 
   7   7  12     2966.45     3061.55    493.30 o 
   9   7  12     1482.90     1330.31    504.78 o 
  11   7  12    10630.04    11181.92    751.30 o 
  13   7  12     2751.15     3612.06   1048.35 o 
 -24   8  12     7405.61     7941.26    749.69 o 
 -22   8  12     4289.08     3110.87    522.66 o 
 -20   8  12      205.44      276.10    357.90 o 
 -18   8  12     1469.07      941.35    658.58 o 
 -16   8  12       40.85       -9.63    280.34 o 
 -14   8  12      232.76     -195.90    276.65 o 
 -12   8  12     1874.45     1634.53    651.58 o 
 -10   8  12     2090.84     2136.78    377.94 o 
  -8   8  12      508.53      428.50    316.40 o 
  -6   8  12     4061.55     4929.55    522.30 o 
  -4   8  12     4459.28     5249.46    523.46 o 
  -2   8  12      268.93       74.88    308.17 o 
   0   8  12     4851.58     6013.36    791.38 o 
   2   8  12      109.94     -114.92    293.82 o 
   4   8  12     5860.75     7181.79    640.44 o 
   6   8  12      669.26      253.26    360.10 o 
   8   8  12     1900.38     2560.74    515.05 o 
  10   8  12     2839.65     2955.37    617.64 o 
  12   8  12      541.68      -71.78    628.15 o 
 -23   9  12     1078.08     1013.35    507.74 o 
 -21   9  12       30.82      146.53    380.74 o 
 -19   9  12     4758.65     3695.22    515.64 o 
 -17   9  12     7603.07     7588.55    637.28 o 
 -15   9  12        7.07     -171.16    291.48 o 
 -13   9  12     8397.80     8013.57    560.44 o 
 -11   9  12     5159.90     5913.77    531.74 o 
  -9   9  12        4.33      281.62    310.91 o 
  -7   9  12      449.84      564.56    331.28 o 
  -5   9  12      528.92      913.93    353.47 o 
  -3   9  12     1133.96     1628.78    404.28 o 
  -1   9  12     1708.46     1395.28    404.55 o 
   1   9  12     8935.39     8800.91    605.59 o 
   3   9  12     2728.75     3460.18    504.77 o 
   5   9  12     2229.10     2267.36    460.45 o 
   7   9  12     9032.66     8960.55    725.84 o 
   9   9  12     2213.80     2737.23   1229.63 o 
  11   9  12     1159.22      750.00    476.43 o 
 -20  10  12      125.60       49.66    369.62 o 
 -18  10  12      350.66      316.19    387.40 o 
 -16  10  12      803.54      589.23    296.01 o 
 -14  10  12     4029.04     3657.66    518.79 o 
 -12  10  12      257.30      177.78    510.71 o 
 -10  10  12      465.71      190.82    292.04 o 
  -8  10  12     1050.86      913.25    344.54 o 
  -6  10  12     4657.24     4630.06    515.66 o 
  -4  10  12     1371.31     1078.59    385.44 o 
  -2  10  12     4126.59     5046.05    575.65 o 
   0  10  12     5457.63     5875.20    598.50 o 
   2  10  12      432.61      378.45    408.89 o 
   4  10  12    11870.60    11869.82   1719.86 o 
   6  10  12     4815.61     4203.19    584.50 o 
   8  10  12     1191.65     1456.95    884.04 o 
 -19  11  12     2397.78     1647.60    372.63 o 
 -17  11  12       10.25     -168.26    267.84 o 
 -15  11  12       96.22      -55.11    279.24 o 
 -13  11  12       33.45     -206.30    313.32 o 
 -11  11  12     2873.52     2990.48    393.16 o 
  -9  11  12     6665.63     9163.53    819.66 o 
  -7  11  12     7818.32     8958.33    684.95 o 
  -5  11  12      849.37     1605.84    413.36 o 
  -3  11  12    13356.70    13083.89    721.25 o 
  -1  11  12    10027.31     8827.98   1033.80 o 
   1  11  12      114.18      313.50    340.81 o 
   3  11  12     2742.66     3107.51    523.90 o 
   5  11  12        0.59      -25.39    387.34 o 
   7  11  12      514.63      205.87    428.02 o 
 -16  12  12      622.63      147.05    398.05 o 
 -14  12  12      335.85      243.82    376.85 o 
 -12  12  12     3067.11     2412.63    503.53 o 
 -10  12  12     2439.23     2512.72    424.52 o 
  -8  12  12      154.95      422.65    392.32 o 
  -6  12  12     9851.20     9585.63   1084.44 o 
  -4  12  12     4226.45     4856.85    566.44 o 
  -2  12  12     2493.88     2097.98    742.09 o 
   0  12  12     5194.39     4400.44    560.46 o 
   2  12  12       86.40       27.53    386.89 o 
   4  12  12      486.05      156.09    378.72 o 
 -11  13  12      493.05      545.94    439.59 o 
  -9  13  12      186.69       92.64    281.46 o 
  -7  13  12      704.86      682.07    402.31 o 
  -5  13  12     1101.24      733.94    445.25 o 
  -3  13  12      201.11      170.90    361.00 o 
  -1  13  12     1936.87     1213.73    588.28 o 
 -29   1  13      292.12      -16.23    437.66 o 
 -27   1  13      568.45      602.81    402.92 o 
 -25   1  13      330.39      169.61    367.69 o 
 -23   1  13     2470.34     3020.90    510.66 o 
 -21   1  13     6087.43     6555.61    597.01 o 
 -19   1  13     4306.12     3977.63   1015.49 o 
 -17   1  13      615.91      828.84    328.45 o 
 -15   1  13      766.18      641.53    366.06 o 
 -13   1  13    10361.13     9666.23    891.58 o 
 -11   1  13    11578.64    11467.85    585.86 o 
  -9   1  13     2684.36     3346.91    407.59 o 
  -7   1  13     3221.93     4238.78    429.42 o 
  -5   1  13     3330.44     4218.70    308.53 o 
  -3   1  13     6323.79     6707.74    342.76 o 
  -1   1  13     5785.02     6550.86    324.12 o 
   1   1  13       74.33     -109.59    182.87 o 
   3   1  13      752.48      644.62    214.82 o 
   5   1  13     7063.43     6741.23    417.50 o 
   7   1  13     9750.83     9309.24    610.41 o 
   9   1  13     4153.67     3086.34    496.76 o 
  11   1  13      590.19      120.60    407.67 o 
  13   1  13        6.12     -600.68    400.45 o 
  15   1  13     1130.19       96.36    484.76 o 
 -28   2  13      478.57      314.88    395.71 o 
 -26   2  13     1068.41      399.55    452.79 o 
 -24   2  13      523.02      290.14    365.52 o 
 -22   2  13      372.05      364.64    324.85 o 
 -20   2  13       46.57     -385.53    257.02 o 
 -18   2  13      404.15      139.74    282.05 o 
 -16   2  13      290.66      236.93    309.76 o 
 -14   2  13      159.57      -83.89    345.05 o 
 -12   2  13       78.55     -220.42    218.91 o 
 -10   2  13     1444.72     1926.13    367.76 o 
  -8   2  13     2606.82     3137.42    453.60 o 
  -6   2  13      242.24       10.96    260.47 o 
  -4   2  13      985.24      902.44    216.68 o 
  -2   2  13      225.93      197.53    190.08 o 
   0   2  13      414.48      502.41    194.27 o 
   2   2  13        9.28     -244.30    207.90 o 
   4   2  13      681.66      224.03    237.59 o 
   6   2  13      239.68      256.89    241.80 o 
   8   2  13        1.07       15.75    264.02 o 
  10   2  13      152.87     -206.62    344.20 o 
  12   2  13       72.52     -503.20    362.73 o 
  14   2  13      358.49     -598.71    399.14 o 
 -27   3  13      270.35       16.41    394.09 o 
 -25   3  13      918.95      448.64    377.09 o 
 -23   3  13     3592.78     3671.70    530.52 o 
 -21   3  13     5823.68     5774.62    572.01 o 
 -19   3  13      802.77      966.56    355.04 o 
 -17   3  13     1227.73     1665.10    377.32 o 
 -15   3  13     1949.03     2267.37    385.24 o 
 -13   3  13      383.61      382.59    282.46 o 
 -11   3  13     5017.58     5754.66    509.60 o 
  -9   3  13     1873.88     1761.19    341.36 o 
  -7   3  13     3867.56     4719.81    463.16 o 
  -5   3  13     2289.95     2305.47    252.99 o 
  -3   3  13    13077.04    13098.88    423.34 o 
  -1   3  13     5354.24     6257.40    345.28 o 
   1   3  13     1818.47     1666.71    288.43 o 
   3   3  13     1391.32      999.65    280.81 o 
   5   3  13      965.14      839.19    284.30 o 
   7   3  13     4480.10     4111.43    399.86 o 
   9   3  13     3351.67     2352.36    522.84 o 
  11   3  13       59.15     -585.68    390.46 o 
  13   3  13      974.33      195.55    657.24 o 
  15   3  13      811.77     -185.86    712.73 o 
 -28   4  13     2065.65     1325.06    752.86 o 
 -26   4  13     1300.12      743.04    441.55 o 
 -24   4  13     1108.91     1054.43    440.09 o 
 -22   4  13       18.81     -199.39    341.28 o 
 -20   4  13     5226.63     5530.56    568.32 o 
 -18   4  13     6628.15     7363.46    895.08 o 
 -16   4  13       31.30     -313.83    265.03 o 
 -14   4  13     1716.67     1483.33    353.73 o 
 -12   4  13       76.40      -10.33    241.82 o 
 -10   4  13      113.70      278.96    270.78 o 
  -8   4  13     2026.95     2187.36    356.08 o 
  -6   4  13     4525.52     5210.34    322.58 o 
  -4   4  13       37.37      218.07    194.18 o 
  -2   4  13      273.64      -27.28    242.06 o 
   0   4  13       21.32       80.91    223.45 o 
   2   4  13     8616.38     7987.03    447.47 o 
   4   4  13     9988.85    10046.23    607.38 o 
   6   4  13       53.56     -376.34    250.90 o 
   8   4  13      919.23      875.84    765.25 o 
  10   4  13     1606.14     1619.17    751.78 o 
  12   4  13     2584.01     1896.83    764.44 o 
  14   4  13      582.23     -453.06    668.55 o 
 -27   5  13      420.77      -16.69    392.62 o 
 -25   5  13       47.65     -142.20    353.10 o 
 -23   5  13      151.32     -304.20    310.03 o 
 -21   5  13      904.35     1024.85    389.67 o 
 -19   5  13     2497.65     2368.95    428.37 o 
 -17   5  13     6812.04     6606.34    586.42 o 
 -15   5  13     1149.74     1267.86    352.05 o 
 -13   5  13      260.60      382.80    301.06 o 
 -11   5  13    10163.13     9221.51    532.16 o 
  -9   5  13     6835.88     6689.44    814.27 o 
  -7   5  13      814.93     1141.70    284.45 o 
  -5   5  13     4208.38     6220.32    503.20 o 
  -3   5  13     9340.62     9131.26    572.24 o 
  -1   5  13     2684.62     2793.55    450.64 o 
   1   5  13      301.50      482.64    467.88 o 
   3   5  13     3687.12     4006.46    479.97 o 
   5   5  13      324.06      142.44    336.91 o 
   7   5  13       74.94      100.55    321.35 o 
   9   5  13      171.90       95.34    480.27 o 
  11   5  13       44.94     -514.87    343.25 o 
  13   5  13       59.13       44.41    421.71 o 
 -26   6  13     1265.47      820.13    446.48 o 
 -24   6  13     1020.64      692.19    416.73 o 
 -22   6  13     1517.72     1052.43    407.83 o 
 -20   6  13      182.67       32.21    337.66 o 
 -18   6  13       31.80     -107.48    285.87 o 
 -16   6  13    16190.03    16221.96    750.32 o 
 -14   6  13    23090.62    22825.82    858.50 o 
 -12   6  13     3110.23     3277.86    426.13 o 
 -10   6  13     7424.55     7104.09    612.25 o 
  -8   6  13    29730.06    29940.51    945.73 o 
  -6   6  13    13613.18    14530.51   1229.36 o 
  -4   6  13     1138.44     1604.13    422.60 o 
  -2   6  13     2042.92     1690.83    408.69 o 
   0   6  13     9420.52     8721.59    646.19 o 
   2   6  13     7922.95     7812.38    607.67 o 
   4   6  13       19.38     -313.76    286.16 o 
   6   6  13       97.77     -219.79    317.26 o 
   8   6  13      155.08      260.45    767.94 o 
  10   6  13      578.09     -251.05    513.94 o 
  12   6  13      982.69      174.59    567.27 o 
 -25   7  13      440.49      869.59    441.11 o 
 -23   7  13      521.30      -33.61    366.17 o 
 -21   7  13      384.20      226.11    364.24 o 
 -19   7  13        9.04     -120.89    320.90 o 
 -17   7  13     5096.73     5878.22   1402.55 o 
 -15   7  13     1175.59     2009.55    412.14 o 
 -13   7  13      714.90      472.65    320.44 o 
 -11   7  13     1761.07     1202.80    345.02 o 
  -9   7  13      766.81      710.07    302.34 o 
  -7   7  13      537.65       -4.89    554.07 o 
  -5   7  13     1081.73      985.72    550.30 o 
  -3   7  13        4.64     -193.04    304.35 o 
  -1   7  13      726.09      400.80    343.55 o 
   1   7  13      116.80     -178.93    300.23 o 
   3   7  13      123.68       77.88    335.52 o 
   5   7  13     4717.99     4746.76    553.80 o 
   7   7  13     4068.06     4054.80    555.92 o 
   9   7  13     1553.35      790.85    748.55 o 
  11   7  13       21.33     -312.82    356.80 o 
 -24   8  13     1468.49     1317.18    480.34 o 
 -22   8  13       91.58       -6.69    386.98 o 
 -20   8  13      565.47      776.57    369.73 o 
 -18   8  13     3912.75     4410.11    547.84 o 
 -16   8  13     1862.84     2307.18    447.01 o 
 -14   8  13      654.09      325.84    342.63 o 
 -12   8  13       33.40      -86.59    270.67 o 
 -10   8  13      325.15      359.17    291.39 o 
  -8   8  13      333.98      303.65    302.11 o 
  -6   8  13     4398.11     3849.74    847.14 o 
  -4   8  13     6255.91     7639.05   1524.84 o 
  -2   8  13      101.41     -223.68    288.33 o 
   0   8  13     4928.53     5358.36    780.87 o 
   2   8  13     6698.11     6376.39    610.02 o 
   4   8  13     4722.21     4640.19    903.97 o 
   6   8  13        1.71     -367.53    337.60 o 
   8   8  13     1203.32     1125.31    453.40 o 
  10   8  13     1687.54      847.25    477.11 o 
 -21   9  13       26.71     -122.85    391.11 o 
 -19   9  13        3.62     -346.37    315.76 o 
 -17   9  13      121.33      157.52    377.37 o 
 -15   9  13       23.44     -129.84    319.16 o 
 -13   9  13       38.52       -9.85    299.12 o 
 -11   9  13        1.74     -593.13    395.42 o 
  -9   9  13       41.67     -127.06    286.06 o 
  -7   9  13     1547.75     1118.71    386.09 o 
  -5   9  13     4181.85     4297.10    517.74 o 
  -3   9  13      426.27      206.47    327.33 o 
  -1   9  13     4805.44     4627.42    556.71 o 
   1   9  13     3893.73     3830.72    530.58 o 
   3   9  13       17.43     -273.53    326.28 o 
   5   9  13     1532.67     1388.87    461.64 o 
   7   9  13       88.78     -491.65    327.77 o 
   9   9  13      646.52     -164.00    506.13 o 
 -20  10  13       14.17     1059.57   1124.58 o 
 -18  10  13     1368.72      851.69    382.76 o 
 -16  10  13     3156.65     3632.21    798.11 o 
 -14  10  13      927.51      800.61    357.39 o 
 -12  10  13       44.07     -213.87    467.61 o 
 -10  10  13     1442.45     1502.52    389.91 o 
  -8  10  13     8061.30     8028.11    703.84 o 
  -6  10  13     5029.93     5096.85    572.00 o 
  -4  10  13      175.87      288.07    626.53 o 
  -2  10  13     3953.81     3788.29    551.98 o 
   0  10  13     3777.72     3996.37    556.97 o 
   2  10  13      372.34      111.55    376.97 o 
   4  10  13      347.80      853.90    434.86 o 
   6  10  13      438.91      195.45    390.40 o 
 -17  11  13        3.64     -351.30    330.57 o 
 -15  11  13       11.25      220.87    527.41 o 
 -13  11  13       13.79       18.32    543.03 o 
 -11  11  13     1342.92     1041.49    398.31 o 
  -9  11  13     3723.54     4025.72    532.76 o 
  -7  11  13       42.11     -231.12    337.48 o 
  -5  11  13     1138.72     1460.20    444.25 o 
  -3  11  13        7.81      142.65    344.94 o 
  -1  11  13      166.69      -49.68    348.10 o 
   1  11  13       51.54      -20.08    364.03 o 
   3  11  13      863.38      392.64    401.11 o 
 -12  12  13      651.29       63.76    336.43 o 
 -10  12  13      741.24      408.44    376.27 o 
  -8  12  13       60.69        9.55    614.68 o 
  -6  12  13      781.64      408.88    393.11 o 
  -4  12  13       62.51     -129.58    422.09 o 
  -2  12  13     1486.66      898.63    439.06 o 
   0  12  13     1441.14      917.86    447.55 o 
 -26   0  14     4041.12     5327.93    875.96 o 
 -24   0  14      114.24      -79.19    445.52 o 
 -22   0  14    12293.18    12892.62   1025.18 o 
 -20   0  14     6017.06     5570.89    810.23 o 
 -18   0  14     1345.89     1301.55    516.63 o 
 -16   0  14     6201.69     6519.04    787.61 o 
 -14   0  14       37.69      -97.51    366.87 o 
 -12   0  14     1584.25     1451.85    525.25 o 
 -10   0  14    14549.21    15410.60    978.31 o 
  -8   0  14    47084.13    50430.56   1872.05 o 
  -6   0  14    19795.02    23604.40    854.01 o 
  -4   0  14     3430.93     4071.08    507.20 o 
  -2   0  14    50408.65    51070.91   1721.48 o 
   0   0  14    28896.77    30053.63    944.67 o 
   2   0  14       41.49      205.90    283.17 o 
   4   0  14    10447.10     9756.20    840.40 o 
   6   0  14    26104.39    22675.22   1253.60 o 
   8   0  14      997.86      307.07    468.15 o 
  10   0  14      117.08     -168.62    557.57 o 
  12   0  14     3031.57     2081.07    738.58 o 
  14   0  14       47.78     -638.38    637.30 o 
 -27   1  14     1111.47     1685.31    469.64 o 
 -25   1  14      481.95      429.18    389.18 o 
 -23   1  14     1995.81     1695.12    436.85 o 
 -21   1  14     1518.80      926.93    368.00 o 
 -19   1  14     2841.92     2930.80    463.99 o 
 -17   1  14       95.08     -133.50    285.11 o 
 -15   1  14    15128.81    14148.74    679.00 o 
 -13   1  14      160.18      230.26    287.03 o 
 -11   1  14    13334.99    14024.24   1120.54 o 
  -9   1  14     9295.30     9248.63    547.91 o 
  -7   1  14      100.91     -173.66    286.76 o 
  -5   1  14    21977.93    23585.39    602.86 o 
  -3   1  14    10225.31    10476.72    409.09 o 
  -1   1  14      908.43      683.56    229.41 o 
   1   1  14    21039.08    20618.75    538.19 o 
   3   1  14     2006.79     1447.94    294.68 o 
   5   1  14      283.80      100.31    255.54 o 
   7   1  14     2349.70     1950.15    431.25 o 
   9   1  14       94.95      -59.15    380.70 o 
  11   1  14     1427.56      559.40    444.78 o 
  13   1  14      533.91     -559.57    621.14 o 
 -28   2  14     1443.05     1021.99    472.60 o 
 -26   2  14        7.78     -162.32    337.90 o 
 -24   2  14      172.57     -156.93    398.65 o 
 -22   2  14      553.10      333.08    342.91 o 
 -20   2  14      471.08      639.55    335.60 o 
 -18   2  14     7884.43     8633.09    646.93 o 
 -16   2  14    30378.00    27898.87    962.47 o 
 -14   2  14     1255.25      871.35    354.75 o 
 -12   2  14    43058.61    41433.84   1667.34 o 
 -10   2  14    11076.60    12055.90    616.75 o 
  -8   2  14     1125.75     1149.11    344.08 o 
  -6   2  14     9335.25    10343.98    410.31 o 
  -4   2  14      150.87      433.83    217.03 o 
  -2   2  14     4456.08     4930.51    427.48 o 
   0   2  14      767.68      565.84    259.35 o 
   2   2  14    14320.87    14668.88    542.37 o 
   4   2  14     2619.50     3167.34    352.87 o 
   6   2  14     2554.61     2194.76    349.75 o 
   8   2  14    15954.87    15261.93    775.57 o 
  10   2  14     2919.95     2744.25    489.12 o 
  12   2  14     1202.24       47.71    432.05 o 
  14   2  14      287.31     -653.58    435.72 o 
 -27   3  14      180.89      166.81    392.17 o 
 -25   3  14       86.55     -199.00    348.68 o 
 -23   3  14      774.17      275.97    357.66 o 
 -21   3  14     1119.25      763.88    694.95 o 
 -19   3  14      489.23      355.45    307.18 o 
 -17   3  14      866.73      775.00    323.44 o 
 -15   3  14     1244.87     1111.41    345.31 o 
 -13   3  14     6715.98     7808.10    722.15 o 
 -11   3  14      286.26       93.11    294.17 o 
  -9   3  14     9617.74     9932.58    572.14 o 
  -7   3  14     1753.42     2148.69    332.84 o 
  -5   3  14    12183.43    12443.14    441.80 o 
  -3   3  14     9415.45     9179.41    394.60 o 
  -1   3  14     2671.70     2435.18    327.28 o 
   1   3  14    16272.95    14449.03    543.20 o 
   3   3  14      822.35      665.20    277.90 o 
   5   3  14     5642.44     6508.97    470.32 o 
   7   3  14     3692.91     3440.02    390.55 o 
   9   3  14      320.66     -169.08    364.96 o 
  11   3  14     2308.96     1490.10    682.02 o 
  13   3  14       21.52     -833.94    608.21 o 
 -26   4  14     3065.88     3180.19    656.70 o 
 -24   4  14       18.58     -133.89    333.57 o 
 -22   4  14     7800.36     8096.43    716.91 o 
 -20   4  14     5710.51     6652.87    789.22 o 
 -18   4  14      220.70      -79.59    310.61 o 
 -16   4  14      446.45      203.97    313.11 o 
 -14   4  14     1539.11     1357.25    395.96 o 
 -12   4  14     5226.87     6699.55    709.76 o 
 -10   4  14       22.42     -236.18    254.87 o 
  -8   4  14    15453.78    15664.42   1229.90 o 
  -6   4  14    22036.09    23075.54    630.30 o 
  -4   4  14      328.79      593.33    225.29 o 
  -2   4  14    11074.89    10863.86    490.53 o 
   0   4  14     7870.88     8284.72    632.16 o 
   2   4  14     2305.30     2571.91    433.54 o 
   4   4  14      152.81      153.16    309.80 o 
   6   4  14     1634.90     1648.37    400.04 o 
   8   4  14      443.77      220.82    341.01 o 
  10   4  14     1608.13     1765.71    450.77 o 
  12   4  14     3992.09     2583.16    777.37 o 
 -25   5  14     2157.00     2663.63    539.98 o 
 -23   5  14     8346.60     8956.67    915.28 o 
 -21   5  14     1103.62      961.94    440.67 o 
 -19   5  14      671.02      355.37    463.57 o 
 -17   5  14     2357.89     2899.33    463.56 o 
 -15   5  14        2.16      -16.71    280.64 o 
 -13   5  14        0.96     -286.32    265.88 o 
 -11   5  14     8998.50    10066.75    591.45 o 
  -9   5  14    10780.84    10214.09    583.61 o 
  -7   5  14       17.65      141.93    253.66 o 
  -5   5  14    18874.28    21383.84    894.37 o 
  -3   5  14    18025.52    18264.13    812.30 o 
  -1   5  14     1772.54     1357.31    899.12 o 
   1   5  14     5308.67     5657.31    563.54 o 
   3   5  14      180.29       -0.05    293.21 o 
   5   5  14        5.43       94.73    347.89 o 
   7   5  14     1420.49      770.46    414.45 o 
   9   5  14     5155.62     6047.21   1157.98 o 
  11   5  14      645.29      939.26    439.82 o 
 -24   6  14      561.74      519.26    418.63 o 
 -22   6  14      740.41      623.42    384.33 o 
 -20   6  14       45.18     -243.64    313.28 o 
 -18   6  14     1842.72     1369.39    942.76 o 
 -16   6  14     2696.39     2334.99    608.75 o 
 -14   6  14        8.44       98.18    299.16 o 
 -12   6  14     4596.30     4918.02    518.65 o 
 -10   6  14     1892.87     2228.85    399.46 o 
  -8   6  14     3478.12     4918.95    417.93 o 
  -6   6  14     1301.00     1501.48    416.84 o 
  -4   6  14     3563.15     3388.97    503.08 o 
  -2   6  14     9706.73     8855.08    599.06 o 
   0   6  14      770.92      630.81    696.83 o 
   2   6  14    10802.96    10500.92    632.38 o 
   4   6  14     2637.10     2434.49    453.87 o 
   6   6  14     2838.02     3264.66    741.55 o 
   8   6  14     5897.63     6329.06    638.13 o 
  10   6  14       38.86     -375.93    371.43 o 
 -23   7  14       34.16     -187.75    398.58 o 
 -21   7  14      273.46     -183.22    378.76 o 
 -19   7  14     2652.45     3081.40    531.10 o 
 -17   7  14     2230.06     1587.64    421.46 o 
 -15   7  14     5159.12     5075.24    543.76 o 
 -13   7  14     9042.65     9837.15    597.34 o 
 -11   7  14      115.90     -100.98    276.48 o 
  -9   7  14     4215.62     4528.43    574.54 o 
  -7   7  14      102.19      105.81    321.87 o 
  -5   7  14     3969.68     3931.06    510.38 o 
  -3   7  14      107.70      702.88    370.29 o 
  -1   7  14     9546.53     9042.81    644.39 o 
   1   7  14     5424.14     5913.58    871.38 o 
   3   7  14     2546.05     2948.55    476.52 o 
   5   7  14     9208.43     9949.99    655.46 o 
   7   7  14     1676.48     1682.13    455.30 o 
   9   7  14     1697.57     1532.82    523.63 o 
 -22   8  14     1767.96     1908.97    661.55 o 
 -20   8  14     1819.00     1051.16    430.71 o 
 -18   8  14      441.26      698.05    372.93 o 
 -16   8  14     6976.59     8359.11    809.16 o 
 -14   8  14     1823.09     1518.96    398.54 o 
 -12   8  14      635.42      595.13    334.71 o 
 -10   8  14     1506.33     1437.19    434.71 o 
  -8   8  14     1781.30     1338.17    400.81 o 
  -6   8  14     2436.99     2534.79    571.31 o 
  -4   8  14      944.78      891.74    397.53 o 
  -2   8  14     3065.00     2482.65    489.87 o 
   0   8  14      824.03      472.85    404.92 o 
   2   8  14     9587.89     9181.34    720.27 o 
   4   8  14      516.26      309.69    412.58 o 
   6   8  14     1020.54      840.24    469.76 o 
   8   8  14      322.60       81.80    791.11 o 
 -19   9  14     1335.08      944.04    409.99 o 
 -17   9  14     7444.71     7169.28    663.43 o 
 -15   9  14      555.90      137.53    342.55 o 
 -13   9  14      313.42     -313.53    491.31 o 
 -11   9  14      132.63     -143.51    346.69 o 
  -9   9  14     1335.35     1413.46    408.51 o 
  -7   9  14      281.54     -205.08    327.60 o 
  -5   9  14     7972.52     9770.57    699.38 o 
  -3   9  14     3284.43     3486.73    523.49 o 
  -1   9  14      916.54      515.34    396.72 o 
   1   9  14     4556.41     4855.19    585.83 o 
   3   9  14      607.04      764.97    409.53 o 
   5   9  14      150.50     -532.93    355.29 o 
   7   9  14      403.65      378.64    457.34 o 
 -18  10  14      214.78     -380.07    344.85 o 
 -16  10  14     3460.60     3119.06    494.95 o 
 -14  10  14      204.00     -411.04    461.14 o 
 -12  10  14      996.19      542.75    375.09 o 
 -10  10  14      107.50      791.26    367.23 o 
  -8  10  14      895.17      790.48    406.32 o 
  -6  10  14     3377.10     3306.52    513.21 o 
  -4  10  14       93.81     -182.66    354.91 o 
  -2  10  14     1016.23     1065.86    433.90 o 
   0  10  14      255.47      -34.27    372.31 o 
   2  10  14       34.65       12.16    350.98 o 
   4  10  14     1064.64     1018.16    449.07 o 
 -15  11  14     2369.84     1939.93    739.12 o 
 -13  11  14     4989.04     5107.06    547.23 o 
 -11  11  14      322.32      575.42    375.65 o 
  -9  11  14      911.40      931.42    407.94 o 
  -7  11  14     4402.00     4281.68    546.65 o 
  -5  11  14      387.83     -143.21    341.95 o 
  -3  11  14        4.48     -124.22    361.75 o 
  -1  11  14       67.93     -449.19    328.04 o 
   1  11  14      106.40      145.16    408.01 o 
 -27   1  15     1324.60     1336.34    458.01 o 
 -25   1  15     2311.43     2888.80    543.75 o 
 -23   1  15      154.66       52.15    347.18 o 
 -21   1  15       68.92     -220.46    306.84 o 
 -19   1  15     1576.93     1023.44    416.70 o 
 -17   1  15      692.31     1013.44    360.19 o 
 -15   1  15      115.28       60.97    421.01 o 
 -13   1  15      219.97       22.67    284.91 o 
 -11   1  15       38.22      -71.28    287.41 o 
  -9   1  15     4443.07     4508.15    507.29 o 
  -7   1  15     7054.88     8261.10    437.50 o 
  -5   1  15     5609.34     6559.50    402.86 o 
  -3   1  15     3019.93     3708.58    348.74 o 
  -1   1  15       48.08     -212.88    200.52 o 
   1   1  15     5088.85     5365.90    423.72 o 
   3   1  15    14204.85    13609.82    550.66 o 
   5   1  15       26.02      -81.31    397.31 o 
   7   1  15     1688.73      741.00    463.30 o 
   9   1  15      543.24     -101.79    369.02 o 
  11   1  15      616.07     -120.55    405.66 o 
 -26   2  15       13.87     -307.52    338.33 o 
 -24   2  15      310.49      -95.31    354.78 o 
 -22   2  15      410.86      235.46    342.66 o 
 -20   2  15        5.02      -91.60    310.27 o 
 -18   2  15     4505.85     4281.00    516.47 o 
 -16   2  15      266.03      120.51    303.82 o 
 -14   2  15        9.73     -330.49    265.47 o 
 -12   2  15      303.77      440.42    319.61 o 
 -10   2  15      800.08     1155.43    364.19 o 
  -8   2  15        3.89     -278.26    260.88 o 
  -6   2  15       10.88       -1.95    221.35 o 
  -4   2  15        1.72     -251.26    211.61 o 
  -2   2  15      509.21      178.66    218.03 o 
   0   2  15     1328.90     1450.23    303.38 o 
   2   2  15     1403.86     1264.66    305.33 o 
   4   2  15     3575.78     3099.32    374.43 o 
   6   2  15     4980.45     4592.03    663.97 o 
   8   2  15     1995.77     1335.52    457.90 o 
  10   2  15       27.04     -463.50    382.78 o 
 -25   3  15     1152.95     1511.63    477.29 o 
 -23   3  15     3061.05     2954.58    508.61 o 
 -21   3  15      419.25       50.27    345.77 o 
 -19   3  15      225.24     -361.69    328.08 o 
 -17   3  15     8887.73     9474.10    638.57 o 
 -15   3  15    11045.66    10925.24    678.52 o 
 -13   3  15      344.61      286.40    296.22 o 
 -11   3  15     3672.90     3290.22    464.63 o 
  -9   3  15     4574.47     5305.52    527.35 o 
  -7   3  15     4168.66     4809.45    357.72 o 
  -5   3  15       46.50      238.23    215.89 o 
  -3   3  15        1.19     -133.85    244.38 o 
  -1   3  15       11.27      -11.07    254.10 o 
   1   3  15     1208.50     1248.81    300.44 o 
   3   3  15      327.69     -106.86    265.02 o 
   5   3  15     1923.52     1195.49    429.84 o 
   7   3  15     2855.35     1325.25    659.93 o 
   9   3  15      566.97     -863.84    575.89 o 
  11   3  15      695.01      809.16    710.57 o 
 -24   4  15      407.26     -132.24    360.26 o 
 -22   4  15     5853.34     6800.96    666.30 o 
 -20   4  15     3864.86     4107.40    727.27 o 
 -18   4  15     2132.89     1515.71    414.94 o 
 -16   4  15      367.09      249.21    325.53 o 
 -14   4  15     4764.92     4776.31    652.39 o 
 -12   4  15     6043.13     6195.54    570.59 o 
 -10   4  15     1703.68     2064.87    412.76 o 
  -8   4  15       25.20       22.15    218.83 o 
  -6   4  15      890.06      891.12    250.48 o 
  -4   4  15      816.25     1138.22    293.60 o 
  -2   4  15      888.48      959.72    555.96 o 
   0   4  15     1245.47     1322.00    414.40 o 
   2   4  15       10.61     -149.72    314.73 o 
   4   4  15     1121.36     1045.67    390.39 o 
   6   4  15       30.22     -328.62    342.20 o 
   8   4  15     1741.09     1741.66    496.03 o 
  10   4  15     3456.66     2693.59    827.47 o 
 -25   5  15       47.53     -211.92    353.64 o 
 -23   5  15      124.60      150.80    394.61 o 
 -21   5  15      312.94      271.21    346.56 o 
 -19   5  15      860.39      838.75    860.33 o 
 -17   5  15     1034.35      550.06    364.15 o 
 -15   5  15      251.27      120.66    309.57 o 
 -13   5  15      348.56      267.13    685.25 o 
 -11   5  15      132.83      111.72    296.22 o 
  -9   5  15      309.92      245.58    264.22 o 
  -7   5  15     2463.67     2290.97    440.99 o 
  -5   5  15     4481.52     4814.43    875.15 o 
  -3   5  15     1012.65      582.36    371.37 o 
  -1   5  15       25.31       26.57    387.34 o 
   1   5  15     1058.85     1070.61    415.53 o 
   3   5  15     4184.88     5447.58    568.87 o 
   5   5  15     1162.92      986.29    391.46 o 
   7   5  15       25.15      -14.49    370.16 o 
   9   5  15      329.11     -129.15    372.14 o 
 -24   6  15      155.14      -93.38    484.31 o 
 -22   6  15      701.18      744.88    416.27 o 
 -20   6  15     1432.63      675.89    465.45 o 
 -18   6  15     3785.72     4303.15    541.31 o 
 -16   6  15      525.83      -66.82    319.50 o 
 -14   6  15      640.38      268.27    308.14 o 
 -12   6  15     3422.95     3320.68    515.02 o 
 -10   6  15     3419.02     3784.99    479.94 o 
  -8   6  15     1561.88     1717.37    428.10 o 
  -6   6  15     1723.66     2411.24    456.48 o 
  -4   6  15     1481.16     1879.87    421.65 o 
  -2   6  15     7467.44     7497.38    679.56 o 
   0   6  15     5839.73     6569.73    639.74 o 
   2   6  15     1869.73     1794.31    425.99 o 
   4   6  15      192.12     -101.49    325.99 o 
   6   6  15     2780.93     3663.73    560.35 o 
   8   6  15     1286.26     1685.68    598.52 o 
 -21   7  15       28.26     -102.44    342.34 o 
 -19   7  15     1382.03     1678.59    456.07 o 
 -17   7  15      839.14      215.13    341.28 o 
 -15   7  15        4.62     -315.98    316.23 o 
 -13   7  15     2091.31     2757.92    763.90 o 
 -11   7  15     2238.82     1412.52    561.35 o 
  -9   7  15      837.03     1134.89    399.24 o 
  -7   7  15     2157.40     1010.83    407.30 o 
  -5   7  15      148.15      -72.82    341.02 o 
  -3   7  15     1011.18     2262.51    462.08 o 
  -1   7  15      792.20      974.89    423.07 o 
   1   7  15      184.69      146.73    362.52 o 
   3   7  15      579.64      591.29    526.33 o 
   5   7  15       16.70      -39.81    360.10 o 
   7   7  15      317.57      719.10    431.46 o 
 -20   8  15     3618.45     3391.73    541.05 o 
 -18   8  15     1030.81     1141.03    419.69 o 
 -16   8  15       29.26      -48.26    334.23 o 
 -14   8  15     1885.98     1276.70    393.76 o 
 -12   8  15     5324.42     6954.86    930.37 o 
 -10   8  15     3161.63     3808.64    539.90 o 
  -8   8  15      596.56      800.60    416.61 o 
  -6   8  15     1329.64     1628.01    442.56 o 
  -4   8  15     2850.28     3363.63    522.39 o 
  -2   8  15     2137.86     1528.68    451.87 o 
   0   8  15      277.74     -129.48    432.05 o 
   2   8  15      283.07     -114.63    386.79 o 
   4   8  15      295.85     -529.67    410.77 o 
   6   8  15       30.88     -165.75    386.43 o 
 -17   9  15      571.92      665.20    387.31 o 
 -15   9  15     2100.27     2157.03    719.73 o 
 -13   9  15     4136.64     4103.96    797.84 o 
 -11   9  15      720.87      552.19    377.12 o 
  -9   9  15        5.28     -592.27    623.57 o 
  -7   9  15     1295.87     1481.45    463.70 o 
  -5   9  15      184.07     -459.90    306.60 o 
  -3   9  15       20.29     -473.35    480.27 o 
  -1   9  15      203.15       18.93    407.91 o 
   1   9  15      221.58      177.95    423.50 o 
   3   9  15       94.17     -325.25    342.70 o 
 -14  10  15     1546.91     1049.96    698.18 o 
 -12  10  15     1781.84     1854.68    439.43 o 
 -10  10  15     1515.70      405.94    369.06 o 
  -8  10  15      193.18      241.70    368.64 o 
  -6  10  15       21.39     -186.27    369.65 o 
  -4  10  15      848.74      552.62    398.99 o 
  -2  10  15     3058.83     2811.68    521.26 o 
   0  10  15     1627.72     1240.16    551.11 o 
  -9  11  15      298.01      162.86    483.50 o 
  -7  11  15       14.17     -179.31    477.30 o 
 -24   0  16      921.30       55.49    481.61 o 
 -22   0  16      330.75      300.07    472.46 o 
 -20   0  16      213.61     -330.77    428.28 o 
 -18   0  16     1692.38     1637.17    580.20 o 
 -16   0  16     5005.98     5401.20    795.69 o 
 -14   0  16     1539.41     2310.03    607.14 o 
 -12   0  16     9640.35    10959.16    921.21 o 
 -10   0  16      145.33      352.86    495.08 o 
  -8   0  16     1272.85      484.99    358.65 o 
  -6   0  16      178.89     -166.60    511.51 o 
  -4   0  16      104.89     -258.61    334.54 o 
  -2   0  16      558.76      556.09    352.27 o 
   0   0  16    12035.05    11526.19    636.58 o 
   2   0  16        9.54     -500.47    455.22 o 
   4   0  16     6560.30     6714.59    863.03 o 
   6   0  16     5874.11     5408.20    836.09 o 
   8   0  16     1432.30     -248.89    534.95 o 
 -25   1  16     1037.74     1822.64    461.64 o 
 -23   1  16       79.82     -149.45    361.49 o 
 -21   1  16      196.58      278.00    337.06 o 
 -19   1  16     1563.00     1414.86    394.48 o 
 -17   1  16       15.28      -15.52    299.51 o 
 -15   1  16     1402.65     1604.44    403.99 o 
 -13   1  16      705.87      397.48    351.11 o 
 -11   1  16     1897.17     2193.79    597.17 o 
  -9   1  16       85.16     -255.78    279.83 o 
  -7   1  16     3111.49     3434.26    329.53 o 
  -5   1  16     1249.09      847.40    261.61 o 
  -3   1  16     3308.36     3803.01    355.98 o 
  -1   1  16    10231.11    10365.05    670.42 o 
   1   1  16     1261.10      898.10    303.26 o 
   3   1  16    10174.39    10032.03    926.06 o 
   5   1  16      272.01     -352.16    354.76 o 
   7   1  16     6291.95     4178.14    578.06 o 
   9   1  16     6137.33     4961.90   1077.44 o 
 -24   2  16     1986.96     1493.16    464.46 o 
 -22   2  16     6175.53     7059.06    728.08 o 
 -20   2  16     2720.79     3087.44    499.12 o 
 -18   2  16       50.87       61.57    306.75 o 
 -16   2  16      811.61      981.72    392.93 o 
 -14   2  16      351.88      142.89    319.36 o 
 -12   2  16     3806.87     4698.48    538.86 o 
 -10   2  16     4464.03     5634.57    559.56 o 
  -8   2  16       86.66      185.89    246.99 o 
  -6   2  16     5364.37     5727.28    397.38 o 
  -4   2  16    12455.46    12555.30    480.67 o 
  -2   2  16     3870.66     4702.64    437.85 o 
   0   2  16     6565.31     6081.19    462.19 o 
   2   2  16     8432.58     8103.35    484.89 o 
   4   2  16       40.67     -463.78    309.19 o 
   6   2  16      889.57      474.15    382.82 o 
   8   2  16      629.88     -134.86    459.80 o 
 -25   3  16     7129.91     7911.84    841.48 o 
 -23   3  16     1093.44     1382.98    440.05 o 
 -21   3  16     4040.68     3665.71    662.62 o 
 -19   3  16     6195.84     7783.58    663.71 o 
 -17   3  16     1689.37     1785.57    438.71 o 
 -15   3  16      362.57       27.67    306.10 o 
 -13   3  16     1174.94      779.05    365.47 o 
 -11   3  16      713.32      566.73    351.22 o 
  -9   3  16     5835.09     6935.95    500.54 o 
  -7   3  16     4794.45     5905.87    450.99 o 
  -5   3  16      339.39      517.78    376.12 o 
  -3   3  16     6996.70     6715.57    501.10 o 
  -1   3  16    13816.89    13570.59    567.17 o 
   1   3  16      402.66      245.06    368.48 o 
   3   3  16     6032.80     6263.95    868.95 o 
   5   3  16     1613.17     1187.38    403.77 o 
   7   3  16      524.32     -110.98    484.31 o 
   9   3  16     1399.00      824.78    613.60 o 
 -24   4  16       29.49       -7.86    377.88 o 
 -22   4  16       98.54      -39.41    352.86 o 
 -20   4  16      332.43      575.37    380.31 o 
 -18   4  16     1416.29     1171.99    382.21 o 
 -16   4  16       31.97     -342.69    291.74 o 
 -14   4  16     2295.17     2352.59    440.65 o 
 -12   4  16     1329.67     1735.11    503.43 o 
 -10   4  16      137.36       52.87    330.25 o 
  -8   4  16      738.20     1019.48    312.79 o 
  -6   4  16      587.40      595.20    755.28 o 
  -4   4  16     2387.83     2746.37    501.22 o 
  -2   4  16      349.06       20.41    369.98 o 
   0   4  16     3479.69     3762.75    513.86 o 
   2   4  16     2062.64     2840.42    503.75 o 
   4   4  16     3926.66     3818.81    731.85 o 
   6   4  16     9225.08    10162.36    761.48 o 
   8   4  16     1497.47     1042.96    743.43 o 
 -23   5  16      398.28      271.19    545.18 o 
 -21   5  16      812.34      621.40    406.58 o 
 -19   5  16        4.78      384.39    370.98 o 
 -17   5  16     5301.55     5626.80    613.68 o 
 -15   5  16     9402.04     9889.49   1245.52 o 
 -13   5  16       25.87     -442.01    294.68 o 
 -11   5  16     4195.41     4354.09    515.22 o 
  -9   5  16     2347.17     2809.74    390.27 o 
  -7   5  16       92.52     -171.72    355.81 o 
  -5   5  16        7.56     -438.02    350.80 o 
  -3   5  16     1043.02     1352.35    427.67 o 
  -1   5  16      746.08      520.94    395.79 o 
   1   5  16     1647.35     2119.14    646.19 o 
   3   5  16    10657.14    10718.84    707.34 o 
   5   5  16     1408.21      845.70    408.59 o 
   7   5  16     1173.82      607.22    429.49 o 
 -22   6  16     3236.77     3544.31   1015.49 o 
 -20   6  16      126.49       14.21    363.84 o 
 -18   6  16     2842.05     3028.95    500.99 o 
 -16   6  16     1111.75      771.38    400.59 o 
 -14   6  16     1602.75      852.25    647.00 o 
 -12   6  16      650.99      492.86    371.85 o 
 -10   6  16     2936.56     3205.60    531.32 o 
  -8   6  16     4879.83     5412.54    623.86 o 
  -6   6  16     3766.85     2736.83    514.45 o 
  -4   6  16    10995.17    11554.11   1259.79 o 
  -2   6  16      620.01      649.72    416.73 o 
   0   6  16     3413.97     3220.09    629.49 o 
   2   6  16     2137.14     2406.88    483.23 o 
   4   6  16      284.18       69.60    367.16 o 
   6   6  16       69.43     -534.61    361.00 o 
 -19   7  16     4024.34     4709.47   1076.09 o 
 -17   7  16       56.91     -322.49    305.34 o 
 -15   7  16      940.50      965.06    408.93 o 
 -13   7  16      449.28      468.66    555.42 o 
 -11   7  16     1218.51     1169.30    415.40 o 
  -9   7  16      482.55      357.59    411.55 o 
  -7   7  16    16011.25    16569.84    847.41 o 
  -5   7  16     4233.31     4570.61    607.14 o 
  -3   7  16     3001.57     2832.71    663.16 o 
  -1   7  16    12250.60    11009.30    725.99 o 
   1   7  16     2329.91     2493.68    511.59 o 
   3   7  16      292.05       63.51    381.28 o 
 -18   8  16     2548.14     2686.02    496.51 o 
 -16   8  16      383.63     -108.63    334.91 o 
 -14   8  16     2120.82     2153.80    734.81 o 
 -12   8  16      370.14      559.19    399.04 o 
 -10   8  16     1856.56     1742.71    457.45 o 
  -8   8  16     7199.73     8136.25   1330.64 o 
  -6   8  16       18.46      174.25    373.19 o 
  -4   8  16     2171.84     2477.16    714.61 o 
  -2   8  16     2650.08     2641.55    722.69 o 
   0   8  16       25.38      -64.54    377.43 o 
   2   8  16      216.38     -173.06    386.07 o 
 -13   9  16       37.81      315.38    358.49 o 
 -11   9  16     8159.52     8160.23    710.70 o 
  -9   9  16     8083.47     8863.02    750.98 o 
  -7   9  16       12.89      -47.69    398.51 o 
  -5   9  16     1295.61      597.04    449.40 o 
  -3   9  16      234.70     -125.62    400.39 o 
  -1   9  16       24.59     -276.17    386.16 o 
  -8  10  16     1579.28     2265.90    490.85 o 
 -23   1  17     1163.61     1195.11    454.95 o 
 -21   1  17     1867.23     1308.93    429.11 o 
 -19   1  17      662.00      733.48    386.42 o 
 -17   1  17     7355.13     9685.35    759.01 o 
 -15   1  17     2388.83     2907.73    971.04 o 
 -13   1  17     3091.42     3664.93    514.58 o 
 -11   1  17     9136.08    10074.34    652.52 o 
  -9   1  17     5717.24     6673.23    439.72 o 
  -7   1  17     2319.73     2670.34    348.64 o 
  -5   1  17        2.16     -144.58    230.75 o 
  -3   1  17     2578.80     2337.95    476.30 o 
  -1   1  17     6155.72     6802.82   1201.34 o 
   1   1  17     2634.71     2963.26    499.59 o 
   3   1  17       14.78     -361.00    312.03 o 
   5   1  17      388.70      -51.99    396.23 o 
   7   1  17     3087.38     1884.66    504.05 o 
 -22   2  17      137.92        0.16    365.81 o 
 -20   2  17       38.17      212.17    338.64 o 
 -18   2  17        7.69     -267.00    303.92 o 
 -16   2  17      375.44      341.16    422.63 o 
 -14   2  17      203.92     -302.58    307.81 o 
 -12   2  17      178.87      -23.24    346.43 o 
 -10   2  17        5.81     -343.62    265.03 o 
  -8   2  17      163.26       94.21    255.43 o 
  -6   2  17      131.33     -196.04    236.05 o 
  -4   2  17      322.40      735.73    326.76 o 
  -2   2  17      174.31     -277.42    266.99 o 
   0   2  17        0.82     -325.33    274.20 o 
   2   2  17      373.46      -51.74    508.01 o 
   4   2  17       55.83      -47.88    363.79 o 
   6   2  17        8.35     -576.97    471.38 o 
 -23   3  17      407.80      221.26    396.44 o 
 -21   3  17      706.64      482.44    477.30 o 
 -19   3  17     3075.04     3267.94    542.71 o 
 -17   3  17      119.85      316.31    349.68 o 
 -15   3  17      161.90     -169.08    310.44 o 
 -13   3  17     1343.55     1451.60    467.34 o 
 -11   3  17     6281.14     8094.68   1391.51 o 
  -9   3  17     1826.25     2392.81    338.02 o 
  -7   3  17      519.69      563.62    273.65 o 
  -5   3  17        1.80      203.53    302.82 o 
  -3   3  17     1945.37     1436.76    467.66 o 
  -1   3  17     3597.18     3630.73    533.03 o 
   1   3  17     1337.41      737.39    381.21 o 
   3   3  17        5.11     -104.32    340.63 o 
   5   3  17     6709.40     5120.52    838.79 o 
 -22   4  17       64.65     -527.59    351.73 o 
 -20   4  17      834.79      452.15    379.82 o 
 -18   4  17        6.22      296.61    347.60 o 
 -16   4  17      391.60     -173.61    334.27 o 
 -14   4  17     3067.57     3664.66    527.30 o 
 -12   4  17     2426.36     2372.89    481.80 o 
 -10   4  17      399.91      122.59    314.59 o 
  -8   4  17      490.85      115.37    408.10 o 
  -6   4  17      685.58      904.30    543.84 o 
  -4   4  17     1253.61     1796.10    478.58 o 
  -2   4  17      468.61        0.12    377.45 o 
   0   4  17      620.99       77.28    396.36 o 
   2   4  17     2337.21     2629.12    526.76 o 
   4   4  17     1317.35     1552.48    475.11 o 
 -21   5  17     2957.30     2491.49    499.95 o 
 -19   5  17      761.26      255.76    368.55 o 
 -17   5  17      507.72      475.47    379.13 o 
 -15   5  17     3575.21     3739.14    522.42 o 
 -13   5  17     2344.54     2652.92    641.61 o 
 -11   5  17       56.64        1.43    290.44 o 
  -9   5  17      263.57      286.65    385.61 o 
  -7   5  17      137.79     -145.77    372.73 o 
  -5   5  17       79.75     -151.20    395.34 o 
  -3   5  17      202.20      315.86    403.97 o 
  -1   5  17       36.13     -350.35    344.11 o 
   1   5  17        3.06     -545.12    363.41 o 
   3   5  17      445.86      388.77    395.29 o 
 -18   6  17     3234.88     2929.40    508.30 o 
 -16   6  17     1196.08     1753.41    458.60 o 
 -14   6  17      236.79       25.58    345.46 o 
 -12   6  17       64.33     -501.01    427.20 o 
 -10   6  17      325.96       71.23    370.71 o 
  -8   6  17      115.16     -438.19    360.76 o 
  -6   6  17      580.22      897.43    426.54 o 
  -4   6  17      183.84      -69.66    396.99 o 
  -2   6  17      256.59     -392.23    378.58 o 
   0   6  17       75.57      -64.47    388.70 o 
   2   6  17      175.30     -113.42    414.01 o 
 -17   7  17      835.38      874.84    394.59 o 
 -15   7  17       14.37       36.32    373.07 o 
 -13   7  17      159.50     -121.75    485.39 o 
 -11   7  17      744.69      450.67    409.17 o 
  -9   7  17      371.70      522.87    441.53 o 
  -7   7  17       10.02      -39.32    375.62 o 
  -5   7  17      554.23      233.62    414.12 o 
  -3   7  17      782.45      323.90    430.79 o 
  -1   7  17       11.70     -526.96    351.31 o 
   1   7  17      239.21      156.85    445.25 o 
 -14   8  17     4344.76     3433.26    806.46 o 
 -12   8  17      963.83     1008.72    430.72 o 
 -10   8  17      437.44      676.12    420.54 o 
  -8   8  17     2414.69     2305.45    524.87 o 
  -6   8  17     2793.17     2320.60    545.65 o 
  -4   8  17     2287.84     2676.44    549.61 o 
  -2   8  17      169.98     -151.23    412.64 o 
 -20   0  18     1902.14     2460.87    726.73 o 
 -18   0  18    11334.74     9738.42    940.06 o 
 -16   0  18     4185.88     4143.29    797.30 o 
 -14   0  18     3312.87     3264.64    753.67 o 
 -12   0  18     5250.86     4233.79    825.32 o 
 -10   0  18        2.95     -488.24    368.25 o 
  -8   0  18       43.61     -256.90    391.30 o 
  -6   0  18     2812.23     3777.39    588.82 o 
  -4   0  18     3449.39     3857.98    539.37 o 
  -2   0  18       25.57     -468.69    505.86 o 
   0   0  18     9792.71     9866.64    962.15 o 
   2   0  18       44.90     -135.76    557.04 o 
   4   0  18        9.11     -797.30    539.80 o 
 -21   1  18     3104.00     4529.95    613.41 o 
 -19   1  18      326.15      397.97    391.15 o 
 -17   1  18     9019.42     9546.67    717.92 o 
 -15   1  18     2601.34     3691.08    978.85 o 
 -13   1  18     2209.22     3253.76    529.77 o 
 -11   1  18     3866.10     4581.05    474.65 o 
  -9   1  18       40.66      109.06    258.30 o 
  -7   1  18     1666.76     2253.52    351.22 o 
  -5   1  18        3.49       44.44    272.97 o 
  -3   1  18     1328.25     1523.29    384.41 o 
  -1   1  18     1289.52      808.45    422.11 o 
   1   1  18     3762.77     3268.40    519.77 o 
   3   1  18       65.25      112.10    407.20 o 
 -20   2  18      933.22      634.96    404.11 o 
 -18   2  18     1466.54     1809.07    476.61 o 
 -16   2  18     2292.65     2320.72    491.94 o 
 -14   2  18     5777.41     6483.45    667.24 o 
 -12   2  18      148.12     -231.75    330.30 o 
 -10   2  18     5112.89     5556.99    431.83 o 
  -8   2  18     5047.40     5249.79    435.80 o 
  -6   2  18      281.54     -206.35    303.05 o 
  -4   2  18       10.13     -421.24    280.82 o 
  -2   2  18       77.25      352.89    310.46 o 
   0   2  18      252.48     -132.31    305.40 o 
   2   2  18     6535.14     6974.80    988.55 o 
 -19   3  18     1588.84     1518.23    444.78 o 
 -17   3  18     8453.36    10257.59    785.26 o 
 -15   3  18      725.67     -182.42    368.35 o 
 -13   3  18     5105.44     6679.74    659.39 o 
 -11   3  18     4364.23     5911.07    447.76 o 
  -9   3  18       90.04     -114.64    262.65 o 
  -7   3  18      266.52      197.02    408.48 o 
  -5   3  18       42.03      -24.91    395.62 o 
  -3   3  18       49.57     -557.76    371.84 o 
  -1   3  18      405.64      353.70    399.31 o 
   1   3  18     3156.23     3841.44    577.95 o 
 -18   4  18     7823.31     9117.68    746.76 o 
 -16   4  18     1367.98      962.89    433.81 o 
 -14   4  18     7802.28     8873.04    755.01 o 
 -12   4  18     1447.84     1385.78    365.47 o 
 -10   4  18      122.44      429.41    454.86 o 
  -8   4  18      545.09      263.69    402.98 o 
  -6   4  18     4079.10     4875.05    683.36 o 
  -4   4  18      478.61      358.41    440.02 o 
  -2   4  18     2501.55     2406.23    549.33 o 
   0   4  18     4379.46     5207.79    633.12 o 
 -17   5  18     5290.14     7272.94    696.54 o 
 -15   5  18     1578.62     1543.40    457.69 o 
 -13   5  18        1.02        6.36    352.74 o 
 -11   5  18       28.04      320.37    390.75 o 
  -9   5  18     1309.81     2241.77    802.15 o 
  -7   5  18     1590.83     1408.92    557.84 o 
  -5   5  18      253.24      -61.35    439.33 o 
  -3   5  18     4292.62     5327.72    685.46 o 
  -1   5  18     1625.05     2108.28    499.09 o 
 -16   6  18     2391.15     2204.35    770.64 o 
 -14   6  18     1394.97     1125.38    656.16 o 
 -12   6  18      443.85      390.76    465.72 o 
 -10   6  18     3627.26     4925.69    643.24 o 
  -8   6  18      825.86      775.59    459.75 o 
  -6   6  18     1472.72     1147.95    482.47 o 
  -4   6  18     1204.33     1789.81    535.77 o 
  -2   6  18      407.25      -13.67    430.81 o 
 -11   7  18     3218.16     4066.97    620.28 o 
  -9   7  18      434.26      679.75    459.03 o 
  -7   7  18     3200.73     3465.85    630.57 o 
 -17   1  19      467.20      119.75    398.73 o 
 -15   1  19     2418.42     2748.00    770.37 o 
 -13   1  19     1736.14     2078.20    481.38 o 
 -11   1  19      108.59      -29.96    286.22 o 
  -9   1  19      611.60       82.33    285.08 o 
  -7   1  19      394.56      299.53    303.75 o 
  -5   1  19      315.09     -435.02    435.85 o 
  -3   1  19      959.32      141.23    421.20 o 
  -1   1  19        0.91     -395.77    404.11 o 
 -18   2  19     4320.66     5506.12    640.08 o 
 -16   2  19     2357.81     2647.99    535.86 o 
 -14   2  19        2.42     -518.10    345.40 o 
 -12   2  19     1674.72     2147.18    368.99 o 
 -10   2  19      721.33      384.11    300.35 o 
  -8   2  19       20.69     -274.86    326.98 o 
  -6   2  19        2.95     -370.19    375.70 o 
  -4   2  19       19.77     -533.71    355.81 o 
  -2   2  19      611.91      190.30    410.06 o 
 -17   3  19      109.62      -16.96    411.26 o 
 -15   3  19      170.97     -210.57    363.85 o 
 -13   3  19       98.37     -234.75    362.03 o 
 -11   3  19      690.17     1025.53    362.01 o 
  -9   3  19      263.81      419.39    472.68 o 
  -7   3  19     2656.90     3505.53    573.86 o 
  -5   3  19     4059.59     3581.26    591.57 o 
  -3   3  19      414.65      811.04    480.31 o 
 -14   4  19       45.37     -101.32    359.09 o 
 -12   4  19      236.03      112.44   1039.73 o 
 -10   4  19      103.67     -132.11    418.26 o 
  -8   4  19     2785.61     4758.28    662.97 o 
  -6   4  19     1744.45     2159.47    539.67 o 
  -4   4  19       23.22     -151.71    457.39 o 
 -11   5  19       49.98      280.91    726.46 o 
  -9   5  19     4348.64     5868.31    703.38 o 
  -7   5  19     1855.67     1849.52    578.22 o 
                                                 
